# Supplementary material for: Amplification of microbial DNA from bacterial extracellular vesicles from human placenta
Source: Front Microbiol. 2023 Jul 13;14:1213234. doi: 10.3389/fmicb.2023.1213234 (PMC10374210; doi:10.3389/fmicb.2023.1213234)
Supplement: Supplementary file 1 [file Table_1.xlsx]

## Sheet: Univariate Differential Abun.
	Pvalues	FDR	Statistics
Chryseobacterium	2.0827e-09	1.5323e-07	795.5
Janthinobacterium	3.0343e-09	1.5323e-07	788
Citrobacter	7.9556e-08	2.6784e-06	756.5
Salmonella	8.1529e-06	0.00020586	680.5
Serratia	1.3846e-05	0.00027968	665
Elizabethkingia	8.5995e-05	0.0014476	624
Rhodococcus	0.0016406	0.022362	564
Yersinia	0.0017713	0.022362	575.5
Enterobacter	0.0021791	0.024454	576
Turicibacter	0.0034213	0.034555	278
Sphingobacterium	0.0049855	0.045776	552.5
Aeromonas	0.0080192	0.067495	528
Corynebacterium	0.009184	0.071353	579
Pedobacter	0.013283	0.093391	516
Mycobacterium	0.01387	0.093391	350
Cutibacterium	0.017797	0.11	538
Delftia	0.018514	0.11	540
Anaerococcus	0.027595	0.15484	517.5
Curtobacterium	0.03507	0.15565	367.5
Prevotella_7	0.03507	0.15565	367.5
Enhydrobacter	0.035445	0.15565	492
Finegoldia	0.035445	0.15565	492
Microvirgula	0.035445	0.15565	492
Bifidobacterium	0.057352	0.23254	480
Bacillus	0.057559	0.23254	497.5
Stenotrophomonas	0.064354	0.24999	495.5
Tepidimonas	0.082082	0.27515	349
GCA_900066575	0.089531	0.27515	385
Lachnoclostridium	0.089531	0.27515	385
Brevibacterium	0.092624	0.27515	468
Gordonia	0.092624	0.27515	468
Porphyromonas	0.092624	0.27515	468
Pseudochrobactrum	0.092624	0.27515	468
Variovorax	0.092624	0.27515	468
Hathewaya	0.095864	0.27664	501
Staphylococcus	0.10148	0.2847	522
Achromobacter	0.1502	0.35281	456
Burkholderia_Caballeronia_Paraburkholderia	0.1502	0.35281	456
Gemella	0.1502	0.35281	456
Kocuria	0.1502	0.35281	456
Leifsonia	0.1502	0.35281	456
Leptotrichia	0.1502	0.35281	456
Xanthomonas	0.1502	0.35281	456
Pelomonas	0.15408	0.35369	487.5
Haemophilus	0.16116	0.36171	471.5
Peptoniphilus	0.17465	0.38348	478
Alcaligenes	0.18076	0.38844	374
Sphingobium	0.20069	0.40313	464
Prevotella	0.21124	0.40313	463
Methylobacterium_Methylorubrum	0.2414	0.40313	468
Acinetobacter	0.24526	0.40313	460
Deinococcus	0.24526	0.40313	460
Agathobacter	0.24747	0.40313	444
Capnocytophaga	0.24747	0.40313	444
Dubosiella	0.24747	0.40313	444
Faecalicoccus	0.24747	0.40313	444
Formosa	0.24747	0.40313	444
Limosilactobacillus	0.24747	0.40313	444
Lysobacter	0.24747	0.40313	444
Marmoricola	0.24747	0.40313	444
Roseomonas	0.24747	0.40313	444
Zymomonas	0.24747	0.40313	444
Dechloromonas	0.27049	0.43365	463
Brevundimonas	0.28726	0.45333	371
Lachnospiraceae_UCG_006	0.33791	0.51385	389.5
Oscillibacter	0.33791	0.51385	450.5
Knoellia	0.34087	0.51385	396
Bacteroides	0.36859	0.52791	468
Enterococcus	0.3711	0.52791	448.5
Lactococcus	0.3711	0.52791	448.5
Paracoccus	0.3711	0.52791	448.5
Modestobacter	0.38354	0.53802	398
Lawsonella	0.39954	0.55278	371.5
Not_Assigned	0.43498	0.59277	466
Micrococcus	0.44017	0.59277	460.5
Uncultured	0.48414	0.6434	384
Granulicatella	0.53553	0.70245	438
Catenibacterium	0.5591	0.7108	437
Clostridium_sensu_stricto_1	0.5591	0.7108	437
Sphingomonas	0.56301	0.7108	445
Neisseria	0.58631	0.73108	401
Lactobacillus	0.68403	0.84253	398
Pseudomonas	0.69723	0.84843	444
Streptococcus	0.72215	0.8683	399
Escherichia_Shigella	0.7751	0.87308	402
Dietzia	0.78664	0.87308	414
Herbaspirillum	0.78664	0.87308	414
Klebsiella	0.78664	0.87308	414
Lachnospiraceae_NK4A136_group	0.78664	0.87308	414
Mesorhizobium	0.78664	0.87308	414
Rickettsia	0.78664	0.87308	414
Massilia	0.80787	0.87344	426.5
Dialister	0.82473	0.87344	415
OM60(NOR5)_clade	0.82473	0.87344	415
Eubacterium_brachy_group	0.83941	0.87344	425.5
Sphingopyxis	0.83941	0.87344	425.5
Turicella	0.83941	0.87344	425.5
Veillonella	0.84749	0.87344	412.5
Ligilactobacillus	0.8866	0.90452	426
Actinomyces	0.98966	0.99955	421
Halomonas	1	1	420

## Sheet: Matched Patient Diff. Abun.
Name	OMV vs. Placenta - Max group mean	OMV vs. Placenta - Log₂ fold change	OMV vs. Placenta - Fold change	OMV vs. Placenta - P-value	OMV vs. Placenta - FDR p-value	OMV vs. Placenta - Bonferroni
Bacteria; Proteobacteria; Gammaproteobacteria; Pseudomonadales; Pseudomonadaceae; Pseudomonas	2025.32	7.25614	152.868	1.64952e-10	2.63924e-09	2.11139e-08
Bacteria; Firmicutes; Bacilli; Bacillales; Bacillaceae; Bacillus	154.773	0.93918	1.91744	0.566707	0.584988	1
Bacteria; Firmicutes; Bacilli; Lactobacillales; Streptococcaceae; Streptococcus	326.409	-1.73695	-3.33329	0.211056	0.245593	1
Bacteria; Actinobacteriota; Actinobacteria; Propionibacteriales; Nocardioidaceae; Nocardioides	113.375	1.9914	3.97623	0.275762	0.306936	1
Bacteria; Proteobacteria; Gammaproteobacteria; Enterobacterales; Yersiniaceae; Serratia	425.773	15.4898	46014.7	2.58017e-07	2.20175e-06	3.30262e-05
Bacteria; Actinobacteriota; Actinobacteria; Corynebacteriales; Nocardiaceae; Rhodococcus	149.182	14.7709	27957.5	2.98064e-05	9.53804e-05	0.00381522
Bacteria; Proteobacteria; Alphaproteobacteria; Caulobacterales; Caulobacteraceae; Brevundimonas	142.688	1.54161	2.9112	0.280607	0.309636	1
Bacteria; Firmicutes; Bacilli; Lactobacillales; Enterococcaceae; Enterococcus	0.0909091	5.60192	48.5674	0.0368975	0.0497145	1
Bacteria; Actinobacteriota; Actinobacteria; Bifidobacteriales; Bifidobacteriaceae; Bifidobacterium	122.409	15.6526	51510.8	9.56276e-08	9.41564e-07	1.22403e-05
Bacteria; Actinobacteriota; Actinobacteria; Micrococcales; Microbacteriaceae; Curtobacterium	0	#N/A	#N/A	#N/A	#N/A	#N/A
Bacteria; Proteobacteria; Alphaproteobacteria; Sphingomonadales; Sphingomonadaceae; Sphingobium	195.5	10.7543	1727.25	5.09241e-10	7.24254e-09	6.51829e-08
Bacteria; Proteobacteria; Gammaproteobacteria; Burkholderiales; Burkholderiaceae; Ralstonia	27.2727	9.73093	849.773	3.74295e-05	0.000104152	0.00479098
Bacteria; Actinobacteriota; Actinobacteria; Actinomycetales; Actinomycetaceae; Actinomyces	121.045	8.76321	434.499	1.78372e-06	1.02582e-05	0.000228316
Bacteria; Firmicutes; Bacilli; Lactobacillales; Lactobacillaceae; Limosilactobacillus	0.0909091	5.50239	45.3299	0.0432717	0.0553878	1
Bacteria; Firmicutes; Bacilli; Staphylococcales; Staphylococcaceae; Staphylococcus	514.318	4.4437	21.7614	0.00107467	0.00199359	0.137558
Bacteria; Firmicutes; Clostridia; Peptostreptococcales-Tissierellales; Family XI; Finegoldia	55.5	15.0204	33235.6	3.52158e-05	0.000100169	0.00450762
Bacteria; Firmicutes; Clostridia; Peptostreptococcales-Tissierellales; Family XI; Anaerococcus	735	10.9349	1957.66	5.83134e-06	2.57383e-05	0.000746411
Bacteria; Proteobacteria; Gammaproteobacteria; Pseudomonadales; Moraxellaceae; Enhydrobacter	88.4545	8.60275	388.764	0.00449268	0.00727927	0.575062
Bacteria; Firmicutes; Bacilli; Lactobacillales; Streptococcaceae; Lactococcus	10.625	3.65993	12.6401	0.0513926	0.0638666	1
Bacteria; Proteobacteria; Alphaproteobacteria; Sphingomonadales; Sphingomonadaceae; Sphingomonas	208.864	5.80397	55.8689	0.00167457	0.00289656	0.214346
Bacteria; Proteobacteria; Alphaproteobacteria; Rhodobacterales; Rhodobacteraceae; Paracoccus	48.5455	11.4882	2872.77	1.16186e-06	8.26212e-06	0.000148718
Bacteria; Proteobacteria; Gammaproteobacteria; Burkholderiales; Alcaligenaceae; Alcaligenes	85.6364	0.781825	1.7193	0.603138	0.607887	1
Bacteria; Firmicutes; Bacilli; Lactobacillales; Lactobacillaceae; Lactobacillus	553.25	2.89638	7.44554	0.0368571	0.0497145	1
Bacteria; Actinobacteriota; Actinobacteria; Corynebacteriales; Nocardiaceae; Gordonia	17.0909	7.93199	244.212	0.000845051	0.00161443	0.108167
Bacteria; Proteobacteria; Alphaproteobacteria; Rhizobiales; Beijerinckiaceae; Methylobacterium-Methylorubrum	204.136	7.43469	173.007	7.81813e-05	0.000204229	0.0100072
Bacteria; Cyanobacteria; Cyanobacteriia; Chloroplast; ;	264.318	5.1681	35.9544	0.00284103	0.00478489	0.363652
Bacteria; Proteobacteria; Alphaproteobacteria; Sphingomonadales; Sphingomonadaceae; Sphingopyxis	8.40909	4.72797	26.5009	0.0122226	0.0181918	1
Bacteria; Firmicutes; Bacilli; Lactobacillales; Listeriaceae; Listeria	0.0909091	5.51529	45.7371	0.0423569	0.0553878	1
Bacteria; Proteobacteria; Alphaproteobacteria; Caulobacterales; Caulobacteraceae; Caulobacter	42.4091	10.9319	1953.6	0.000422163	0.000893424	0.0540369
Bacteria; Proteobacteria; Alphaproteobacteria; Sphingomonadales; Sphingomonadaceae; Novosphingobium	0	#N/A	#N/A	#N/A	#N/A	#N/A
Bacteria; Proteobacteria; Gammaproteobacteria; Enterobacterales; Aeromonadaceae; Aeromonas	132.5	13.0164	8285.46	3.16463e-05	9.6446e-05	0.00405073
Bacteria; Proteobacteria; Gammaproteobacteria; Pseudomonadales; Moraxellaceae; Acinetobacter	200.818	8.59429	386.49	7.1343e-06	2.94578e-05	0.000913191
Bacteria; Proteobacteria; Gammaproteobacteria; Enterobacterales; Enterobacteriaceae; Citrobacter	2072.09	13.0438	8444.24	1.54165e-36	9.86654e-35	1.97331e-34
Bacteria; Proteobacteria; Gammaproteobacteria; Burkholderiales; Burkholderiaceae; Burkholderia-Caballeronia-Paraburkholderia	47.3636	10.8118	1797.52	0.000154631	0.000369188	0.0197928
Bacteria; Actinobacteriota; Actinobacteria; Micrococcales; Intrasporangiaceae; Knoellia	28	1.43168	2.6976	0.427922	0.452678	1
Bacteria; Proteobacteria; Gammaproteobacteria; Burkholderiales; Comamonadaceae; Delftia	159.318	7.3991	168.792	2.80232e-06	1.32851e-05	0.000358697
Bacteria; Firmicutes; Clostridia; Peptostreptococcales-Tissierellales; Family XI; Peptoniphilus	141.182	9.65686	807.245	1.0396e-07	9.50496e-07	1.33069e-05
Bacteria; Proteobacteria; Gammaproteobacteria; Burkholderiales; Comamonadaceae; Variovorax	25.1818	6.8243	113.323	0.015828	0.0224121	1
Bacteria; Proteobacteria; Gammaproteobacteria; Enterobacterales; Enterobacteriaceae; Salmonella	1.36364	6.64369	99.9884	1.12836e-05	4.12656e-05	0.0014443
Bacteria; Fusobacteriota; Fusobacteriia; Fusobacteriales; Leptotrichiaceae; Sneathia	75.3636	11.1328	2245.46	2.35785e-06	1.20722e-05	0.000301804
Bacteria; Proteobacteria; Gammaproteobacteria; Enterobacterales; Alteromonadaceae; Alteromonas	27.1818	8.50836	364.143	0.000324618	0.000716397	0.0415511
Bacteria; Actinobacteriota; Actinobacteria; Corynebacteriales; Corynebacteriaceae; Corynebacterium	2284.09	9.32162	639.862	2.59065e-11	4.73719e-10	3.31603e-09
Bacteria; Bacteroidota; Bacteroidia; Bacteroidales; Bacteroidaceae; Bacteroides	15.3182	3.88452	14.7692	0.0140848	0.020487	1
Bacteria; Proteobacteria; Gammaproteobacteria; Enterobacterales; Yersiniaceae; Yersinia	267.045	9.65324	805.22	2.63701e-06	1.29822e-05	0.000337538
Bacteria; Proteobacteria; Gammaproteobacteria; Xanthomonadales; Xanthomonadaceae; Stenotrophomonas	245	15.7192	53946.1	1.78815e-06	1.02582e-05	0.000228884
Bacteria; Firmicutes; Bacilli; Lactobacillales; Carnobacteriaceae; Granulicatella	113	7.35217	163.389	1.79552e-05	6.21153e-05	0.00229827
Bacteria; Proteobacteria; Gammaproteobacteria; Xanthomonadales; Xanthomonadaceae; Xanthomonas	77.9545	10.6272	1581.58	0.000249301	0.000569831	0.0319105
Bacteria; Proteobacteria; Alphaproteobacteria; Rickettsiales; Mitochondria;	514.636	16.1579	73114.7	5.46435e-06	2.49799e-05	0.000699437
Bacteria; Actinobacteriota; Actinobacteria; Micrococcales; Dermabacteraceae; Brachybacterium	0	#N/A	#N/A	#N/A	#N/A	#N/A
Bacteria; Proteobacteria; Gammaproteobacteria; Burkholderiales; Rhodocyclaceae; Dechloromonas	1932.64	13.6115	12516.2	1.8187e-13	4.65588e-12	2.32794e-11
Bacteria; Proteobacteria; Gammaproteobacteria; Burkholderiales; Oxalobacteraceae; Janthinobacterium	740.227	14.7438	27435.8	2.93409e-18	9.38909e-17	3.75563e-16
Bacteria; Firmicutes; Clostridia; Clostridiales; Clostridiaceae; Clostridium sensu stricto 1	0.136364	6.7895	110.623	0.00812004	0.0126752	1
Bacteria; Actinobacteriota; Actinobacteria; Micrococcales; Brevibacteriaceae; Brevibacterium	48.8636	9.21953	596.151	0.00293979	0.00488692	0.376293
Bacteria; Proteobacteria; Gammaproteobacteria; Burkholderiales; Aquaspirillaceae; Microvirgula	20.0909	10.6047	1557.13	7.04798e-06	2.94578e-05	0.000902142
Bacteria; Proteobacteria; Gammaproteobacteria; Burkholderiales; Comamonadaceae; Pelomonas	6271.68	18.9637	511261	4.86119e-64	6.22232e-62	6.22232e-62
Bacteria; Proteobacteria; Gammaproteobacteria; Burkholderiales; Oxalobacteraceae; Herbaspirillum	80.6875	1.53626	2.90041	0.398686	0.428839	1
Bacteria; Actinobacteriota; Actinobacteria; Micrococcales; Microbacteriaceae; Leifsonia	53.6364	7.42613	171.984	0.00956079	0.0145688	1
Bacteria; Bacteroidota; Bacteroidia; Bacteroidales; Porphyromonadaceae; Porphyromonas	287.409	12.9738	8044.71	2.07696e-05	6.99607e-05	0.00265851
Bacteria; Proteobacteria; Alphaproteobacteria; Rhizobiales; Rhizobiaceae; Phyllobacterium	0	#N/A	#N/A	#N/A	#N/A	#N/A
Bacteria; Actinobacteriota; Actinobacteria; Corynebacteriales; Corynebacteriaceae; Turicella	5.5625	2.67826	6.40085	0.138509	0.162653	1
Bacteria; Actinobacteriota; Actinobacteria; Micrococcales; Micrococcaceae; Kocuria	111.318	7.08712	135.968	0.0195107	0.0268534	1
Bacteria; Bacteroidota; Bacteroidia; Flavobacteriales; Weeksellaceae; Elizabethkingia	516.227	15.4299	44143.1	9.33187e-08	9.41564e-07	1.19448e-05
Bacteria; Bacteroidota; Bacteroidia; Sphingobacteriales; Sphingobacteriaceae; Sphingobacterium	124.591	9.34561	650.593	1.92341e-06	1.02582e-05	0.000246196
Bacteria; Firmicutes; Bacilli; Lactobacillales; Carnobacteriaceae; Desemzia	77.5455	9.83344	912.35	3.08179e-05	9.62118e-05	0.00394469
Bacteria; Cyanobacteria; Cyanobacteriia; Cyanobacteriales; Nostocaceae; Calothrix PCC-6303	290.636	13.0516	8490.56	7.6565e-05	0.000204173	0.00980032
Bacteria; Bacteroidota; Bacteroidia; Flavobacteriales; Weeksellaceae; Chryseobacterium	1793.05	15.4069	43446.4	4.01907e-33	1.7148e-31	5.1444e-31
Bacteria; Firmicutes; Bacilli; Lactobacillales; Lactobacillaceae; Ligilactobacillus	1.4375	-2.21655	-4.64782	0.054986	0.0676751	1
Bacteria; Actinobacteriota; Actinobacteria; Corynebacteriales; Dietziaceae; Dietzia	17.1875	2.25416	4.77056	0.247394	0.280234	1
Bacteria; Proteobacteria; Alphaproteobacteria; Rhizobiales; Rhizobiaceae; Pseudochrobactrum	37.1364	9.95279	991.037	0.000774623	0.0015023	0.0991517
Bacteria; Firmicutes; Clostridia; Lachnospirales; Lachnospiraceae; Agathobacter	48.2273	9.20244	589.128	9.75194e-05	0.00024965	0.0124825
Bacteria; Proteobacteria; Gammaproteobacteria; Enterobacterales; Pasteurellaceae; Haemophilus	114.864	4.98873	31.751	0.00993256	0.0149573	1
Bacteria; Actinobacteriota; Actinobacteria; Frankiales; Geodermatophilaceae; Modestobacter	0.0625	2.17025	4.501	0.255803	0.287217	1
Bacteria; Campylobacterota; Campylobacteria; Campylobacterales; Campylobacteraceae; Campylobacter	102.318	11.5639	3027.46	9.43202e-07	7.10175e-06	0.00012073
Bacteria; Firmicutes; Bacilli; Staphylococcales; Gemellaceae; Gemella	27.0455	14.8475	29481.3	4.25556e-08	5.44712e-07	5.44712e-06
Bacteria; Proteobacteria; Alphaproteobacteria; Acetobacterales; Acetobacteraceae; Roseomonas	0	#N/A	#N/A	#N/A	#N/A	#N/A
Bacteria; Bacteroidota; Bacteroidia; Bacteroidales; Prevotellaceae; Prevotella_7	38.125	1.10418	2.14977	0.492771	0.512802	1
Bacteria; Proteobacteria; Gammaproteobacteria; Burkholderiales; Alcaligenaceae; Achromobacter	3.5	10.3398	1295.94	0.000491377	0.000998354	0.0628963
Bacteria; Deinococcota; Deinococci; Deinococcales; Deinococcaceae; Deinococcus	47.5	8.27417	309.581	3.49505e-05	0.000100169	0.00447366
Bacteria; Proteobacteria; Gammaproteobacteria; Burkholderiales; Oxalobacteraceae; Massilia	133.909	10.0684	1073.7	0.000285208	0.000640468	0.0365067
Bacteria; Firmicutes; Bacilli; Erysipelotrichales; Erysipelatoclostridiaceae; Catenibacterium	25.4545	6.07771	67.542	0.00123705	0.0021992	0.158342
Bacteria; Actinobacteriota; Actinobacteria; Propionibacteriales; Propionibacteriaceae; Cutibacterium	5.22727	3.26791	9.6325	0.0186677	0.0259725	1
Bacteria; Actinobacteriota; Actinobacteria; Micrococcales; Bogoriellaceae; Georgenia	54.0455	5.28282	38.9303	0.0897225	0.107332	1
Bacteria; Proteobacteria; Gammaproteobacteria; Enterobacterales; Erwiniaceae; Pantoea	0	#N/A	#N/A	#N/A	#N/A	#N/A
Bacteria; Actinobacteriota; Actinobacteria; Propionibacteriales; Nocardioidaceae; Marmoricola	0	#N/A	#N/A	#N/A	#N/A	#N/A
Bacteria; Firmicutes; Clostridia; Lachnospirales; Lachnospiraceae; Blautia	90.2273	10.2628	1228.6	0.00125785	0.00220555	0.161005
Bacteria; Firmicutes; Bacilli; Erysipelotrichales; Erysipelotrichaceae; Faecalicoccus	0.0454545	5.45325	43.8118	0.0468942	0.0594303	1
Bacteria; Actinobacteriota; Actinobacteria; Micrococcales; Micrococcaceae; Micrococcus	487.045	9.80882	896.91	1.32843e-06	8.94942e-06	0.000170039
Bacteria; Proteobacteria; Alphaproteobacteria; Caulobacterales; Caulobacteraceae; Phenylobacterium	0	#N/A	#N/A	#N/A	#N/A	#N/A
Bacteria; Proteobacteria; Gammaproteobacteria; Enterobacterales; Enterobacteriaceae; Escherichia-Shigella	91.5	-2.04653	-4.1311	0.0823159	0.0994004	1
Bacteria; Bacteroidota; Bacteroidia; Sphingobacteriales; Sphingobacteriaceae; Pedobacter	386.045	16.0179	66353.7	3.28578e-07	2.62862e-06	4.2058e-05
Bacteria; Firmicutes; Clostridia; Oscillospirales; Oscillospiraceae; Oscillibacter	46.4545	9.66995	814.602	0.00204241	0.00348571	0.261428
Bacteria; Firmicutes; Negativicutes; Veillonellales-Selenomonadales; Veillonellaceae; Veillonella	56.9375	5.16405	35.8537	0.00725042	0.0114574	0.928053
Bacteria; Actinobacteriota; Actinobacteria; Frankiales; Geodermatophilaceae; Blastococcus	71.9375	2.46415	5.51801	0.241364	0.275845	1
Bacteria; Proteobacteria; Gammaproteobacteria; Burkholderiales; Burkholderiaceae; Cupriavidus	0	#N/A	#N/A	#N/A	#N/A	#N/A
Bacteria; Proteobacteria; Alphaproteobacteria; Sphingomonadales; Sphingomonadaceae; Zymomonas	21.9091	8.21876	297.916	0.000527053	0.00105411	0.0674628
Bacteria; Bacteroidota; Bacteroidia; Bacteroidales; Prevotellaceae; Prevotella	236.136	10.5911	1542.58	0.000155751	0.000369188	0.0199362
Bacteria; Firmicutes; Clostridia; Lachnospirales; Lachnospiraceae; GCA-900066575	0.0625	3.13056	8.75775	0.0728478	0.088805	1
Bacteria; Proteobacteria; Alphaproteobacteria; Rhizobiales; Rhizobiaceae; Allorhizobium-Neorhizobium-Pararhizobium-Rhizobium	62.8182	5.28107	38.883	0.0960913	0.113886	1
Bacteria; Firmicutes; Bacilli; Erysipelotrichales; Erysipelotrichaceae; Turicibacter	205	-0.699805	-1.62429	0.59683	0.607803	1
Bacteria; Firmicutes; Negativicutes; Veillonellales-Selenomonadales; Veillonellaceae; Dialister	19.5909	6.06216	66.8177	0.00532346	0.00851754	0.681403
Bacteria; Actinobacteriota; Actinobacteria; Corynebacteriales; Corynebacteriaceae; Lawsonella	644.875	0.508898	1.42296	0.730818	0.730818	1
Bacteria; Bacteroidota; Bacteroidia; Bacteroidales; Prevotellaceae; Alloprevotella	0	#N/A	#N/A	#N/A	#N/A	#N/A
Bacteria; Actinobacteriota; Actinobacteria; Corynebacteriales; Mycobacteriaceae; Mycobacterium	30.625	-3.4293	-10.7726	0.0139226	0.0204838	1
Bacteria; Proteobacteria; Gammaproteobacteria; Burkholderiales; Neisseriaceae; Neisseria	117.045	5.90655	59.9859	0.0159336	0.0224121	1
Bacteria; Cyanobacteria; Cyanobacteriia; Cyanobacteriales; Chroococcidiopsaceae; Uncultured	376.5	6.09753	68.4759	0.00123446	0.0021992	0.158011
Bacteria; Proteobacteria; Gammaproteobacteria; Enterobacterales; Enterobacteriaceae; Enterobacter	101.364	7.93083	244.016	5.01646e-05	0.000136619	0.00642107
Bacteria; Bacteroidota; Bacteroidia; Bacteroidales; Muribaculaceae;	103.045	7.49736	180.688	9.58965e-06	3.66795e-05	0.00122748
Bacteria; Proteobacteria; Gammaproteobacteria; Burkholderiales; Comamonadaceae; Tepidimonas	111.938	-1.06759	-2.09592	0.404977	0.431976	1
Bacteria; Proteobacteria; Alphaproteobacteria; Rickettsiales; Rickettsiaceae; Rickettsia	84.4375	1.89767	3.72611	0.304572	0.333207	1
Bacteria; Fusobacteriota; Fusobacteriia; Fusobacteriales; Leptotrichiaceae; Leptotrichia	55.375	8.56492	378.702	0.000100392	0.000251964	0.0128502
Bacteria; Firmicutes; Clostridia; Lachnospirales; Lachnospiraceae; Lachnospiraceae UCG-006	183.75	-4.84535	-28.7473	0.00934711	0.0144148	1
Bacteria; Proteobacteria; Gammaproteobacteria; Burkholderiales; Rhodocyclaceae; Methyloversatilis	0	#N/A	#N/A	#N/A	#N/A	#N/A
Bacteria; Chloroflexi; KD4-96; ; ;	0	#N/A	#N/A	#N/A	#N/A	#N/A
Bacteria; Proteobacteria; Gammaproteobacteria; Enterobacterales; Enterobacteriaceae; Klebsiella	0	#N/A	#N/A	#N/A	#N/A	#N/A
Bacteria; Proteobacteria; Alphaproteobacteria; Sphingomonadales; Sphingomonadaceae; DSSF69	0	#N/A	#N/A	#N/A	#N/A	#N/A
Bacteria; Firmicutes; Clostridia; Lachnospirales; Lachnospiraceae; Lachnospiraceae NK4A136 group	54.4545	7.32142	159.943	0.0149552	0.0215087	1
Bacteria; Firmicutes; Bacilli; Erysipelotrichales; Erysipelotrichaceae; Dubosiella	69.4545	10.1011	1098.3	0.000950376	0.00178894	0.121648
Bacteria; Proteobacteria; Alphaproteobacteria; Caulobacterales; Parvularculaceae; Amphiplicatus	0	#N/A	#N/A	#N/A	#N/A	#N/A
Bacteria; Firmicutes; Clostridia; Oscillospirales; Hungateiclostridiaceae; Fastidiosipila	56.3182	16.3831	85469.9	2.63839e-05	8.65933e-05	0.00337714
Bacteria; Firmicutes; Clostridia; Lachnospirales; Lachnospiraceae; Uncultured	0.0454545	5.50239	45.3299	0.0432717	0.0553878	1
Bacteria; Firmicutes; Clostridia; Lachnospirales; Lachnospiraceae; Roseburia	279.182	11.6485	3210.31	0.000167524	0.000389875	0.0214431
Bacteria; Actinobacteriota; Actinobacteria; Pseudonocardiales; Pseudonocardiaceae; Pseudonocardia	0	#N/A	#N/A	#N/A	#N/A	#N/A
Bacteria; Firmicutes; Clostridia; Clostridiales; Clostridiaceae; Hathewaya	3089.86	14.3543	20944.8	1.4645e-12	3.12426e-11	1.87455e-10
Bacteria; Actinobacteriota; Actinobacteria; Actinomycetales; Actinomycetaceae; Actinotignum	71.7727	11.5149	2926.44	1.24109e-05	4.41276e-05	0.00158859
Bacteria; Actinobacteriota; Acidimicrobiia; Microtrichales; Uncultured;	83.2727	11.2732	2474.92	1.75574e-06	1.02582e-05	0.000224735
Bacteria; Bacteroidota; Bacteroidia; Flavobacteriales; Crocinitomicaceae; Fluviicola	610.409	12.7625	6948.47	0.0001177	0.000289723	0.0150656
Bacteria; Firmicutes; Clostridia; Peptostreptococcales-Tissierellales; Anaerovoracaceae; [Eubacterium] brachy group	0.0909091	5.50239	45.3299	0.0432717	0.0553878	1
Bacteria; Proteobacteria; Alphaproteobacteria; Rhizobiales; Rhizobiaceae; Mesorhizobium	27.5	3.77478	13.6874	0.0379368	0.0505824	1
Bacteria; Proteobacteria; Gammaproteobacteria; Pseudomonadales; SAR86 clade;	236.591	11.4152	2731.05	0.000393926	0.00085462	0.0504226
Bacteria; Patescibacteria; Saccharimonadia; Saccharimonadales; ;	250.955	12.8414	7339.39	5.17413e-08	6.02081e-07	6.62289e-06
Bacteria; Proteobacteria; Alphaproteobacteria; Rhizobiales; Beijerinckiaceae; 1174-901-12	0	#N/A	#N/A	#N/A	#N/A	#N/A
Bacteria; Fusobacteriota; Fusobacteriia; Fusobacteriales; Fusobacteriaceae; Fusobacterium	58.8636	11.2352	2410.67	1.90367e-06	1.02582e-05	0.000243669
Bacteria; Bacteroidota; Bacteroidia; Flavobacteriales; NS9 marine group;	40.5909	9.01192	516.248	0.000425772	0.000893424	0.0544989
Bacteria; Planctomycetota; Planctomycetes; Isosphaerales; Isosphaeraceae; Tundrisphaera	0	#N/A	#N/A	#N/A	#N/A	#N/A
Bacteria; Bacteroidota; Bacteroidia; Flavobacteriales; Flavobacteriaceae; Formosa	127.864	10.5526	1501.95	7.68325e-06	3.0733e-05	0.000983456
Bacteria; Proteobacteria; Alphaproteobacteria; Rhizobiales; Rhizobiaceae; Tianweitania	0	#N/A	#N/A	#N/A	#N/A	#N/A
Bacteria; Proteobacteria; Alphaproteobacteria; Rhizobiales; Rhizobiaceae; Uncultured	0.0454545	5.4395	43.3963	0.0479737	0.0602023	1
Bacteria; Proteobacteria; Gammaproteobacteria; Pseudomonadales; Halomonadaceae; Halomonas	129.938	0.640101	1.55844	0.598306	0.607803	1
Bacteria; Bacteroidota; Bacteroidia; Flavobacteriales; Flavobacteriaceae; Capnocytophaga	34.0909	13.2393	9669.92	3.42837e-05	0.000100169	0.00438832
Bacteria; Firmicutes; Clostridia; Lachnospirales; Lachnospiraceae; Lachnoclostridium	0.75	0.85593	1.80992	0.477156	0.500623	1
Bacteria; Patescibacteria; Saccharimonadia; Saccharimonadales; Saccharimonadaceae; TM7a	150.909	14.3051	20242.8	9.743e-06	3.66795e-05	0.0012471
Bacteria; Proteobacteria; Gammaproteobacteria; Pseudomonadales; Halieaceae; OM60(NOR5) clade	301.545	9.88059	942.659	0.000458311	0.00094619	0.0586638
Bacteria; Patescibacteria; Saccharimonadia; Saccharimonadales; LWQ8;	0	#N/A	#N/A	#N/A	#N/A	#N/A
Bacteria; Cyanobacteria; Vampirivibrionia; Vampirovibrionales; ;	0	#N/A	#N/A	#N/A	#N/A	#N/A
Bacteria; Bacteroidota; Bacteroidia; Cytophagales; Cyclobacteriaceae; Uncultured	0	#N/A	#N/A	#N/A	#N/A	#N/A
Bacteria; Firmicutes; Clostridia; Lachnospirales; Lachnospiraceae; [Eubacterium] xylanophilum group	0	#N/A	#N/A	#N/A	#N/A	#N/A
Bacteria; Proteobacteria; Gammaproteobacteria; Xanthomonadales; Xanthomonadaceae; Lysobacter	62.6364	10.1432	1130.82	0.000550865	0.00108478	0.0705107
Bacteria; Patescibacteria; Gracilibacteria; ; ;	0	#N/A	#N/A	#N/A	#N/A	#N/A
Bacteria; Proteobacteria; Alphaproteobacteria; Rhodobacterales; Rhodobacteraceae; Uncultured	55.625	1.74079	3.34218	0.320027	0.347148	1
Bacteria; Firmicutes; Clostridia; ; ;	36.9091	8.85839	464.131	0.00347783	0.00570721	0.445163
Bacteria; Bacteroidota; Bacteroidia; Bacteroidales; Paludibacteraceae; Paludibacter	0	#N/A	#N/A	#N/A	#N/A	#N/A
Bacteria; Proteobacteria; Alphaproteobacteria; Sphingomonadales; Sphingomonadaceae; Altererythrobacter	48.9375	2.20506	4.61094	0.234553	0.270475	1
Bacteria; Proteobacteria; Gammaproteobacteria; Burkholderiales; Comamonadaceae; Aquabacterium	27.5	10.1766	1157.36	0.00113384	0.00207331	0.145132
