# Supplementary material for: Amplification of microbial DNA from bacterial extracellular vesicles from human placenta
Source: Front Microbiol. 2023 Jul 13;14:1213234. doi: 10.3389/fmicb.2023.1213234 (PMC10374210; doi:10.3389/fmicb.2023.1213234)
Supplement: Supplementary file 2 [file Table_2.xlsx]

## Sheet: Metadata
#NAME	Group	Patient
O-NegC_S77	Negative Control	NegC
O-PosC_S76	Positive Control	PosC
OMV-1041_S10	OMV	1041
OMV-1042_S4	OMV	1042
OMV-1044_S29	OMV	1044
OMV-1045_S34	OMV	1045
OMV-1046_S9	OMV	1046
OMV-1049-1_S39	OMV	1049
OMV-1049_S22	OMV	1049
OMV-1052_S7	OMV	1052
OMV-1053_S5	OMV	1053
OMV-1054_S31	OMV	1054
OMV-1057_S26	OMV	1057
OMV-1058_S21	OMV	1058
OMV-1061_S35	OMV	1061
OMV-1063_S33	OMV	1063
OMV-1067_S28	OMV	1067
OMV-1068_S24	OMV	1068
OMV-1069-1_S38	OMV	1069
OMV-1069_S25	OMV	1069
OMV-1070_S32	OMV	1070
OMV-1076_S27	OMV	1076
OMV-1088_S2	OMV	1088
OMV-1090_S3	OMV	1090
OMV-1092_S37	OMV	1092
OMV-1093_S23	OMV	1093
OMV-1096_S30	OMV	1096
OMV-1101_S36	OMV	1101
OMV-1103_S6	OMV	1103
OMV-1107_S1	OMV	1107
OMV-1109_S8	OMV	1109
P-1040_S43	Placenta	1040
P-1041_S20	Placenta	1041
P-1042_S14	Placenta	1042
P-1043_S40	Placenta	1043
P-1045_S44	Placenta	1045
P-1046_S19	Placenta	1046
P-1051_S45	Placenta	1051
P-1052_S17	Placenta	1052
P-1053_S15	Placenta	1053
P-1055_S49	Placenta	1055
P-1056_S46	Placenta	1056
P-1059_S47	Placenta	1059
P-1083_S48	Placenta	1083
P-1086_S41	Placenta	1086
P-1088_S12	Placenta	1088
P-1090_S13	Placenta	1090
P-1093_S42	Placenta	1093
P-1103_S16	Placenta	1103
P-1107_S11	Placenta	1107
P-1109_S18	Placenta	1109
P-NegC_S79	Negative Control	NegC
P-O-1015_S55	OMV	1015
P-O-1016-2_S59	OMV	1016
P-O-1016_S54	OMV	1016
P-O-1017-2_S58	OMV	1017
P-O-1017_S56	OMV	1017
P-O-1023_S57	OMV	1023
P-P-1015_S50	Placenta	1015
P-P-1016_S51	Placenta	1016
P-P-1017_S52	Placenta	1017
P-P-1023_S53	Placenta	1023
P-PosC_S78	Positive Control	PosC
Z-NegC_S83	Negative Control	Z
Z-PosC_S82	Positive Control	Z

## Sheet: OTU (Table) (Filtered)
ID	Name	Taxonomy	Combined Abundance	Min	Max	Mean	Median	Std	O-NegC_S77 Abundance	O-PosC_S76 Abundance	OMV-1041_S10 Abundance	OMV-1042_S4 Abundance	OMV-1044_S29 Abundance	OMV-1045_S34 Abundance	OMV-1046_S9 Abundance	OMV-1049-1_S39 Abundance	OMV-1049_S22 Abundance	OMV-1052_S7 Abundance	OMV-1053_S5 Abundance	OMV-1054_S31 Abundance	OMV-1057_S26 Abundance	OMV-1058_S21 Abundance	OMV-1061_S35 Abundance	OMV-1063_S33 Abundance	OMV-1067_S28 Abundance	OMV-1068_S24 Abundance	OMV-1069-1_S38 Abundance	OMV-1069_S25 Abundance	OMV-1070_S32 Abundance	OMV-1076_S27 Abundance	OMV-1088_S2 Abundance	OMV-1090_S3 Abundance	OMV-1092_S37 Abundance	OMV-1093_S23 Abundance	OMV-1096_S30 Abundance	OMV-1101_S36 Abundance	OMV-1103_S6 Abundance	OMV-1107_S1 Abundance	OMV-1109_S8 Abundance	P-1040_S43 Abundance	P-1041_S20 Abundance	P-1042_S14 Abundance	P-1043_S40 Abundance	P-1045_S44 Abundance	P-1046_S19 Abundance	P-1051_S45 Abundance	P-1052_S17 Abundance	P-1053_S15 Abundance	P-1055_S49 Abundance
Pseudomonas sp. NR25; JN082749.1.1447	JN082749.1.1447	Bacteria; Proteobacteria; Gammaproteobacteria; Pseudomonadales; Pseudomonadaceae; Pseudomonas; Pseudomonas sp. NR25	1772	0	909	27.2615	0	143.903	0	0	729	0	0	0	0	0	0	0	0	0	0	0	0	0	0	0	0	0	0	0	0	0	0	1	126	2	0	0	0	0	0	0	0	0	0	0	0	0	0
Pantoea agglomerans; AB004691.1.1449	AB004691.1.1449	Bacteria; Proteobacteria; Gammaproteobacteria; Enterobacterales; Enterobacteriaceae; Enterobacter; Pantoea agglomerans	130121	0	14402	2001.86	41	3246.53	9325	41	3803	1117	1675	1677	4596	14402	3274	3353	1302	4745	7655	5657	2007	2106	378	4721	1697	7712	9531	8701	1	0	4170	11880	3327	2958	0	0	1	0	0	0	0	0	2	0	2	0	1
Serratia sp. S93(2011); JN173078.1.1468	JN173078.1.1468	Bacteria; Proteobacteria; Gammaproteobacteria; Enterobacterales; Yersiniaceae; Serratia; Serratia sp. S93(2011)	74945	0	9267	1153	1	2147.89	7940	26	1947	0	0	1924	2697	9267	3631	567	164	4308	1733	1	770	7003	575	4269	2930	1512	3914	7188	0	0	0	4216	3055	2874	1	0	0	0	0	0	1	0	0	0	3	1	0
Bacillus cereus; KY622401.1.1298	KY622401.1.1298	Bacteria; Firmicutes; Bacilli; Bacillales; Bacillaceae; Bacillus; Bacillus cereus	576	0	532	8.86154	0	66.1267	0	0	0	0	0	0	0	0	0	0	0	0	0	0	0	0	0	0	532	0	0	0	0	0	44	0	0	0	0	0	0	0	0	0	0	0	0	0	0	0	0
Streptococcus sanguinis; AB002524.1.1358	AB002524.1.1358	Bacteria; Firmicutes; Bacilli; Lactobacillales; Streptococcaceae; Streptococcus; Streptococcus sanguinis	602	0	602	9.26154	0	74.6689	0	0	0	0	0	0	0	0	0	0	0	0	0	0	602	0	0	0	0	0	0	0	0	0	0	0	0	0	0	0	0	0	0	0	0	0	0	0	0	0	0
Nocardioides aquiterrae; AF529063.1.1484	AF529063.1.1484	Bacteria; Actinobacteriota; Actinobacteria; Propionibacteriales; Nocardioidaceae; Nocardioides; Nocardioides aquiterrae	1814	0	1814	27.9077	0	224.999	0	0	0	0	0	0	0	0	0	0	0	0	0	0	0	0	0	0	0	0	0	0	0	0	0	0	0	0	0	0	0	0	0	0	0	1814	0	0	0	0	0
Ewingella americana; JN175329.1.1534	JN175329.1.1534	Bacteria; Proteobacteria; Gammaproteobacteria; Enterobacterales; Yersiniaceae; Serratia; Ewingella americana	1112	0	835	17.1077	0	104.864	0	0	0	0	0	0	82	0	0	86	0	0	0	0	0	0	2	0	0	0	0	0	0	835	0	0	0	0	0	0	0	0	0	0	0	0	0	0	0	0	0
Rhodococcus erythropolis; JN051488.1.1437	JN051488.1.1437	Bacteria; Actinobacteriota; Actinobacteria; Corynebacteriales; Nocardiaceae; Rhodococcus; Rhodococcus erythropolis	11187	0	5062	172.108	0	731.292	0	0	0	0	0	405	4	748	0	74	0	0	2519	0	0	5062	0	0	1835	0	0	90	0	0	0	0	0	234	0	1	0	0	0	0	0	0	0	0	0	0	0
Escherichia coli str. K-12 substr. MC4100; HG738867.223770.225311	HG738867.223770.225311	Bacteria; Proteobacteria; Gammaproteobacteria; Enterobacterales; Enterobacteriaceae; Escherichia-Shigella; Escherichia coli str. K-12 substr. MC4100	7016	0	2027	107.938	12	356.86	37	1985	21	0	10	25	18	123	104	30	5	297	25	20	3	0	625	97	133	444	14	33	10	55	16	0	6	21	12	0	31	19	6	2	0	12	2	16	0	257	0
Escherichia coli str. K-12 substr. MC4100; HG738867.3353849.3355390	HG738867.3353849.3355390	Bacteria; Proteobacteria; Gammaproteobacteria; Enterobacterales; Enterobacteriaceae; Escherichia-Shigella; Escherichia coli str. K-12 substr. MC4100	8601	0	2432	132.323	11	430.632	47	2432	19	0	5	34	25	172	95	30	1	371	32	38	10	0	743	123	160	502	24	48	6	78	26	0	5	32	11	0	11	40	4	0	0	17	3	27	0	420	0
Brevundimonas intermedia; JN082252.1.1416	JN082252.1.1416	Bacteria; Proteobacteria; Alphaproteobacteria; Caulobacterales; Caulobacteraceae; Brevundimonas; Brevundimonas intermedia	805	0	805	12.3846	0	99.848	0	0	805	0	0	0	0	0	0	0	0	0	0	0	0	0	0	0	0	0	0	0	0	0	0	0	0	0	0	0	0	0	0	0	0	0	0	0	0	0	0
Escherichia coli str. K-12 substr. MC4100; HG738867.2611898.2613439	HG738867.2611898.2613439	Bacteria; Proteobacteria; Gammaproteobacteria; Enterobacterales; Enterobacteriaceae; Escherichia-Shigella; Escherichia coli str. K-12 substr. MC4100	166736	0	47036	2565.17	262	8270.97	1167	45151	642	0	262	551	413	3083	2297	848	80	7503	707	913	154	5	16537	2395	2874	10973	384	975	154	1521	335	2	126	528	233	0	231	568	132	20	0	372	42	584	0	6318	0
Unidentified; HL283229.1.1368	HL283229.1.1368	Bacteria; Proteobacteria; Gammaproteobacteria; Enterobacterales; Enterobacteriaceae; Escherichia-Shigella; Unidentified	6039	0	1752	92.9077	9	305.917	43	1752	23	0	6	15	14	120	85	35	1	244	22	30	5	0	564	80	112	403	9	34	4	49	13	0	3	23	5	0	11	21	7	3	0	17	0	35	0	227	0
Enterococcus sp. L177(2011); JN104594.1.1492	JN104594.1.1492	Bacteria; Firmicutes; Bacilli; Lactobacillales; Enterococcaceae; Enterococcus; Enterococcus sp. L177(2011)	12957	0	7192	199.338	0	1119.61	0	0	0	0	0	0	0	0	0	0	0	0	0	0	0	0	0	0	0	0	192	0	0	0	0	1	0	0	0	0	0	0	0	0	0	0	0	0	0	0	0
Escherichia coli str. K-12 substr. MC4100; HG738867.4052624.4054165	HG738867.4052624.4054165	Bacteria; Proteobacteria; Gammaproteobacteria; Enterobacterales; Enterobacteriaceae; Escherichia-Shigella; Escherichia coli str. K-12 substr. MC4100	4348	0	1269	66.8923	5	223.936	35	1262	28	0	4	22	9	73	53	21	4	187	14	16	3	0	347	53	58	246	8	25	1	36	6	3	2	23	3	0	8	8	3	0	0	13	1	10	0	140	0
Unidentified; FW576170.1.1394	FW576170.1.1394	Bacteria; Actinobacteriota; Actinobacteria; Bifidobacteriales; Bifidobacteriaceae; Bifidobacterium; Unidentified	1227	0	1227	18.8769	0	152.191	0	0	0	0	0	0	0	0	0	0	0	0	0	0	0	0	0	0	0	0	0	0	0	1227	0	0	0	0	0	0	0	0	0	0	0	0	0	0	0	0	0
Escherichia coli; JN129478.1.1368	JN129478.1.1368	Bacteria; Proteobacteria; Gammaproteobacteria; Enterobacterales; Enterobacteriaceae; Escherichia-Shigella; Escherichia coli	3102	0	740	47.7231	3	142.794	20	740	9	0	5	7	8	38	27	13	0	107	11	13	3	0	268	35	57	164	7	18	1	21	2	0	1	11	4	0	2	4	3	1	0	6	0	6	0	108	0
Streptococcus mitis; AB002520.1.1377	AB002520.1.1377	Bacteria; Firmicutes; Bacilli; Lactobacillales; Streptococcaceae; Streptococcus; Streptococcus mitis	1734	0	958	26.6769	0	138.71	0	0	958	0	0	0	0	0	0	0	0	0	0	0	0	0	0	0	0	0	0	0	0	0	0	0	0	584	0	0	0	0	0	0	0	0	0	0	0	0	0
Pseudomonas aeruginosa PA38182; HG530068.754687.756210	HG530068.754687.756210	Bacteria; Proteobacteria; Gammaproteobacteria; Pseudomonadales; Pseudomonadaceae; Pseudomonas; Pseudomonas aeruginosa PA38182	1724	0	1452	26.5231	0	182.712	0	0	0	0	0	272	0	0	0	0	0	0	0	0	0	0	0	0	0	0	0	0	0	0	0	0	0	0	0	0	0	0	0	0	0	0	0	0	0	0	0
Escherichia coli str. K-12 substr. MC4100; HG738867.2836749.2838290	HG738867.2836749.2838290	Bacteria; Proteobacteria; Gammaproteobacteria; Enterobacterales; Enterobacteriaceae; Escherichia-Shigella; Escherichia coli str. K-12 substr. MC4100	917	0	287	14.1077	1	49.4792	7	273	1	0	2	6	1	28	8	5	0	49	2	3	0	0	68	13	17	57	1	7	1	6	3	0	0	2	0	0	0	2	0	0	0	1	0	4	0	21	0
Escherichia coli; JN129465.1.1368	JN129465.1.1368	Bacteria; Proteobacteria; Gammaproteobacteria; Enterobacterales; Enterobacteriaceae; Escherichia-Shigella; Escherichia coli	1107	0	299	17.0308	2	53.2735	10	290	5	0	1	4	2	20	13	6	0	45	5	5	0	0	113	18	24	78	4	10	3	4	0	0	0	3	3	0	1	2	0	0	0	1	2	3	0	50	0
Escherichia coli str. K-12 substr. MC4100; HG738867.4094103.4095644	HG738867.4094103.4095644	Bacteria; Proteobacteria; Gammaproteobacteria; Enterobacterales; Enterobacteriaceae; Escherichia-Shigella; Escherichia coli str. K-12 substr. MC4100	14910	0	4129	229.385	24	727.015	106	4129	50	0	24	41	38	245	651	73	8	605	67	114	7	0	1385	203	269	894	32	67	16	134	28	4	15	46	23	0	26	52	5	3	0	20	6	60	0	514	0
Bradyrhizobium sp. ORS 3669; JN085505.1.1385	JN085505.1.1385	Bacteria; Proteobacteria; Alphaproteobacteria; Rhizobiales; Xanthobacteraceae; Bradyrhizobium; Bradyrhizobium sp. ORS 3669	54898	0	10156	844.585	48	1711.67	5535	0	2192	1166	1576	40	237	1	161	1608	21	1989	1160	11	1	967	2071	874	3137	0	0	777	10156	5820	1093	606	212	117	2255	1453	3897	0	236	113	0	6	26	2182	0	33	775
Escherichia coli str. K-12 substr. MC4100; HG738867.2743026.2744567	HG738867.2743026.2744567	Bacteria; Proteobacteria; Gammaproteobacteria; Enterobacterales; Enterobacteriaceae; Escherichia-Shigella; Escherichia coli str. K-12 substr. MC4100	1139	0	361	17.5231	2	59.8989	7	311	2	0	3	2	3	17	10	5	0	43	4	7	2	0	106	19	23	73	3	4	1	4	2	0	1	5	0	0	2	1	0	1	0	0	0	6	0	38	0
Bacterium R48; KU221444.1.1444	KU221444.1.1444	Bacteria; Actinobacteriota; Actinobacteria; Micrococcales; Microbacteriaceae; Curtobacterium; Bacterium R48	2458	0	1188	37.8154	0	200.186	0	0	0	0	0	0	0	0	0	0	0	0	0	0	0	0	0	0	0	0	0	0	0	0	0	0	0	0	0	0	0	0	0	0	0	0	0	0	0	0	1188
Micrococcus sp; KY629944.1.1298	KY629944.1.1298	Bacteria; Actinobacteriota; Actinobacteria; Micrococcales; Micrococcaceae; Micrococcus; Micrococcus sp	18554	0	10598	285.446	0	1413.86	1813	0	1207	0	0	0	3	0	0	0	0	0	3985	0	23	0	0	0	0	0	0	1	0	0	0	0	0	47	0	0	0	0	154	0	0	0	0	0	0	327	0
Sphingomonas sp. MN1; JN082736.1.1398	JN082736.1.1398	Bacteria; Proteobacteria; Alphaproteobacteria; Sphingomonadales; Sphingomonadaceae; Sphingobium; Sphingomonas sp. MN1	4319	0	1868	66.4462	0	304.785	0	0	0	0	0	0	0	0	0	0	0	0	0	0	0	0	0	0	0	0	0	0	0	0	0	0	0	0	0	0	0	0	0	0	0	0	0	0	18	0	0
Enterobacter sp; KY628806.1.1447	KY628806.1.1447	Bacteria; Proteobacteria; Gammaproteobacteria; Enterobacterales; Enterobacteriaceae; Enterobacter; Enterobacter sp	54674	0	6869	841.138	19	1559.12	1555	19	1573	1451	273	646	1608	513	5110	558	533	3503	5877	1346	1879	35	124	2	1617	1575	5315	4151	0	0	2847	6869	924	1457	0	0	0	0	1	1	0	0	1	0	0	105	0
Stenotrophomonas maltophilia; JN085439.1.1456	JN085439.1.1456	Bacteria; Proteobacteria; Gammaproteobacteria; Xanthomonadales; Xanthomonadaceae; Stenotrophomonas; Stenotrophomonas maltophilia	1123	0	738	17.2769	0	95.9711	738	0	0	0	0	175	0	0	0	181	0	0	0	0	0	0	0	0	0	0	0	0	0	0	0	0	0	0	0	0	0	0	0	0	0	0	0	0	0	0	0
Klebsiella aerogenes; JN084032.1.1396	JN084032.1.1396	Bacteria; Proteobacteria; Gammaproteobacteria; Enterobacterales; Enterobacteriaceae; Enterobacter; Klebsiella aerogenes	2467	0	1600	37.9538	0	211.32	1600	0	0	0	0	2	2	98	0	0	0	0	0	0	54	0	0	4	0	0	0	608	0	0	0	0	0	0	0	0	0	0	0	0	0	0	0	0	0	0	0
Serratia sp; KY630720.1.1422	KY630720.1.1422	Bacteria; Proteobacteria; Gammaproteobacteria; Enterobacterales; Yersiniaceae; Serratia; Serratia sp	12595	0	6990	193.769	0	894.873	1430	1	0	0	364	1	1001	0	0	0	0	0	6990	597	338	0	1	1	0	0	0	0	0	955	0	1	365	219	0	0	0	0	0	0	0	0	0	0	0	0	0
Bacterium CK5-15; JN195811.1.1438	JN195811.1.1438	Bacteria; Proteobacteria; Gammaproteobacteria; Burkholderiales; Burkholderiaceae; Ralstonia; Bacterium CK5-15	600	0	600	9.23077	0	74.4208	0	0	0	0	0	0	0	0	0	0	0	0	0	0	0	0	0	0	0	0	0	0	0	600	0	0	0	0	0	0	0	0	0	0	0	0	0	0	0	0	0
Escherichia fergusonii; AF530475.1.1473	AF530475.1.1473	Bacteria; Proteobacteria; Gammaproteobacteria; Enterobacterales; Enterobacteriaceae; Escherichia-Shigella; Escherichia fergusonii	1094	0	329	16.8308	1	57.0719	7	313	2	0	3	5	0	22	13	9	1	52	7	7	1	0	104	12	11	44	5	8	0	12	2	0	0	1	4	0	0	3	1	0	0	1	0	2	0	53	0
Micrococcus luteus; AF542073.1.1325	AF542073.1.1325	Bacteria; Actinobacteriota; Actinobacteria; Micrococcales; Micrococcaceae; Micrococcus; Micrococcus luteus	2351	0	735	36.1692	0	137.843	463	1	322	0	0	0	654	0	0	0	79	0	0	0	0	0	0	0	0	0	0	0	0	0	735	0	0	0	0	0	0	0	0	94	1	0	0	0	0	0	0
Actinomyces sp. ChDC B197; AF543275.1.1501	AF543275.1.1501	Bacteria; Actinobacteriota; Actinobacteria; Actinomycetales; Actinomycetaceae; Actinomyces; Actinomyces sp. ChDC B197	1468	0	1301	22.5846	0	162.294	0	1	0	0	0	0	0	0	0	0	0	0	1301	0	0	0	0	0	0	0	0	0	0	0	0	0	0	0	0	0	0	0	0	0	0	0	0	0	0	0	0
Lactobacillus fermentum; JN175331.1.1502	JN175331.1.1502	Bacteria; Firmicutes; Bacilli; Lactobacillales; Lactobacillaceae; Limosilactobacillus; Lactobacillus fermentum	7927	0	7925	121.954	0	982.971	0	0	0	0	0	0	0	1	0	0	0	0	0	0	0	0	0	0	0	0	0	0	0	0	0	0	0	0	0	0	0	0	0	0	0	0	0	0	0	0	0
Staphylococcus hominis; KY622856.1.1293	KY622856.1.1293	Bacteria; Firmicutes; Bacilli; Staphylococcales; Staphylococcaceae; Staphylococcus; Staphylococcus hominis	1854	0	685	28.5231	0	101.27	0	0	0	0	91	4	229	0	0	0	273	0	273	0	0	0	0	0	0	0	0	0	0	0	0	0	154	685	0	0	0	0	0	65	0	0	35	0	0	0	0
Pseudomonas sp. AU_SW2_M; JN210574.1.1450	JN210574.1.1450	Bacteria; Proteobacteria; Gammaproteobacteria; Pseudomonadales; Pseudomonadaceae; Pseudomonas; Pseudomonas sp. AU_SW2_M	297990	0	61945	4584.46	102	13033.4	1024	16	890	345	666	303	3068	1145	1464	1382	437	1923	2118	4450	1849	5384	878	1	551	2407	488	1067	0	2	1706	4343	793	1536	2	3	1	0	0	0	249	0	1	0	5	3	0
Finegoldia magna; AF542227.1.1409	AF542227.1.1409	Bacteria; Firmicutes; Clostridia; Peptostreptococcales-Tissierellales; Family XI; Finegoldia; Finegoldia magna	3078	0	783	47.3538	0	156.309	0	0	0	449	0	486	286	0	0	0	0	0	0	783	0	0	0	0	0	0	0	0	0	0	0	0	535	539	0	0	0	0	0	0	0	0	0	0	0	0	0
Pantoea agglomerans; JN162392.1.1466	JN162392.1.1466	Bacteria; Proteobacteria; Gammaproteobacteria; Enterobacterales; Enterobacteriaceae; Enterobacter; Pantoea agglomerans	107754	0	11581	1657.75	26	2568.29	1863	35	635	1036	1416	2528	3884	6777	5250	1240	1191	3259	5674	6472	1870	11581	4846	2868	4809	7427	5646	4434	0	0	1923	8637	649	4528	0	1	0	0	0	0	0	0	0	0	0	0	0
Bacillus siamensis; KY623071.1.1232	KY623071.1.1232	Bacteria; Firmicutes; Bacilli; Bacillales; Bacillaceae; Bacillus; Bacillus siamensis	847	0	847	13.0308	0	105.057	847	0	0	0	0	0	0	0	0	0	0	0	0	0	0	0	0	0	0	0	0	0	0	0	0	0	0	0	0	0	0	0	0	0	0	0	0	0	0	0	0
Anaerococcus tetradius; AF542234.1.1418	AF542234.1.1418	Bacteria; Firmicutes; Clostridia; Peptostreptococcales-Tissierellales; Family XI; Anaerococcus; Anaerococcus tetradius	3593	0	1424	55.2769	0	225.111	0	0	0	0	0	0	0	0	0	0	0	0	0	0	0	0	0	0	0	0	0	0	1424	0	0	0	816	173	0	485	0	0	0	0	0	0	0	0	0	0	0
Escherichia coli; JN129457.1.1368	JN129457.1.1368	Bacteria; Proteobacteria; Gammaproteobacteria; Enterobacterales; Enterobacteriaceae; Escherichia-Shigella; Escherichia coli	688	0	189	10.5846	1	34.138	3	181	4	0	0	3	0	12	7	4	0	30	0	3	1	0	97	9	6	34	1	4	0	5	1	0	0	1	1	0	2	2	0	0	0	1	0	5	0	27	0
Moraxella osloensis; JN175341.1.1522	JN175341.1.1522	Bacteria; Proteobacteria; Gammaproteobacteria; Pseudomonadales; Moraxellaceae; Enhydrobacter; Moraxella osloensis	3211	0	1267	49.4	0	197.649	0	0	0	0	432	0	301	0	115	0	0	0	0	0	0	0	0	833	0	263	0	0	0	0	0	1267	0	0	0	0	0	0	0	0	0	0	0	0	0	0	0
Lactococcus sp. REC6; JN251772.1.1386	JN251772.1.1386	Bacteria; Firmicutes; Bacilli; Lactobacillales; Streptococcaceae; Lactococcus; Lactococcus sp. REC6	1210	0	443	18.6154	0	79.1197	0	0	0	0	399	1	0	0	0	0	0	0	0	0	0	197	0	0	0	0	0	0	0	0	0	0	443	0	0	0	0	0	170	0	0	0	0	0	0	0	0
Escherichia coli; JN129456.1.1368	JN129456.1.1368	Bacteria; Proteobacteria; Gammaproteobacteria; Enterobacterales; Enterobacteriaceae; Escherichia-Shigella; Escherichia coli	1155	0	351	17.7692	1	61.6537	9	348	3	0	1	1	1	18	21	10	0	55	3	3	1	0	80	15	21	80	1	7	4	7	0	0	1	5	3	0	0	8	0	0	0	1	0	9	0	28	0
Staphylococcus sp. ZQ3; JN541210.1.1466	JN541210.1.1466	Bacteria; Firmicutes; Bacilli; Staphylococcales; Staphylococcaceae; Staphylococcus; Staphylococcus sp. ZQ3	7251	0	7249	111.554	0	899.124	0	0	0	0	0	0	0	0	0	0	0	0	0	0	0	0	0	0	7249	0	0	0	0	0	0	0	0	0	2	0	0	0	0	0	0	0	0	0	0	0	0
Sphingomonas sp. PDD-47b-1; JN176589.1.1333	JN176589.1.1333	Bacteria; Proteobacteria; Alphaproteobacteria; Sphingomonadales; Sphingomonadaceae; Sphingomonas; Sphingomonas sp. PDD-47b-1	2324	0	1197	35.7538	0	177.429	0	0	1197	0	0	0	441	0	0	0	686	0	0	0	0	0	0	0	0	0	0	0	0	0	0	0	0	0	0	0	0	0	0	0	0	0	0	0	0	0	0
Pseudomonas sp; KY643492.1.1352	KY643492.1.1352	Bacteria; Proteobacteria; Gammaproteobacteria; Pseudomonadales; Pseudomonadaceae; Pseudomonas; Pseudomonas sp	1701	0	1700	26.1692	0	210.857	0	0	0	0	0	0	0	0	0	0	0	0	0	0	0	0	0	0	0	0	0	0	0	0	0	1700	0	0	0	0	0	0	0	0	0	0	0	0	0	0	0
Paracoccus carotinifaciens; AB006899.1.1452	AB006899.1.1452	Bacteria; Proteobacteria; Alphaproteobacteria; Rhodobacterales; Rhodobacteraceae; Paracoccus; Paracoccus carotinifaciens	1402	0	1402	21.5692	0	173.897	0	0	0	0	0	0	0	0	0	0	0	0	0	0	0	0	0	0	0	0	0	1402	0	0	0	0	0	0	0	0	0	0	0	0	0	0	0	0	0	0	0
Cronobacter sp. crA1; JN222370.1.1337	JN222370.1.1337	Bacteria; Proteobacteria; Gammaproteobacteria; Enterobacterales; Enterobacteriaceae; Trabulsiella; Cronobacter sp. crA1	788	0	209	12.1231	0	31.6324	3	0	36	0	1	1	16	20	37	3	6	64	6	100	11	2	0	29	17	41	51	78	0	0	6	209	11	22	0	0	0	0	0	0	0	0	0	0	0	0	0
Alcaligenes sp. AUBT-I5; JN416565.1.1458	JN416565.1.1458	Bacteria; Proteobacteria; Gammaproteobacteria; Burkholderiales; Alcaligenaceae; Alcaligenes; Alcaligenes sp. AUBT-I5	2145	0	1860	33	0	232.193	0	0	0	0	0	0	0	0	0	0	0	0	0	0	0	0	0	0	0	0	0	0	1860	0	0	0	0	0	0	0	0	0	0	0	0	0	0	0	0	0	0
Escherichia coli; JN393206.1.1466	JN393206.1.1466	Bacteria; Proteobacteria; Gammaproteobacteria; Enterobacterales; Enterobacteriaceae; Escherichia-Shigella; Escherichia coli	490	0	152	7.53846	0	25.7755	1	152	0	0	0	0	1	8	7	3	0	22	2	1	1	0	45	8	6	32	1	2	0	2	0	0	0	2	0	0	1	0	0	0	0	1	0	1	0	13	0
Gordonia terrae; JN382216.1.1456	JN382216.1.1456	Bacteria; Actinobacteriota; Actinobacteria; Corynebacteriales; Nocardiaceae; Gordonia; Gordonia terrae	1975	0	1395	30.3846	0	176.892	1395	0	0	0	0	0	0	0	0	0	0	0	0	0	175	0	0	0	0	0	0	0	0	0	0	0	247	0	0	0	0	0	0	0	0	0	0	0	0	158	0
Lactobacillus gallinarum; AB008208.1.1532	AB008208.1.1532	Bacteria; Firmicutes; Bacilli; Lactobacillales; Lactobacillaceae; Lactobacillus; Lactobacillus gallinarum	783	0	393	12.0462	0	61.2835	0	0	0	0	0	0	84	0	0	0	0	0	0	0	0	0	0	0	0	0	0	0	0	0	0	0	297	0	0	0	0	0	0	0	0	0	0	0	0	0	0
Lactobacillus acidophilus; AB008203.1.1553	AB008203.1.1553	Bacteria; Firmicutes; Bacilli; Lactobacillales; Lactobacillaceae; Lactobacillus; Lactobacillus acidophilus	1139	0	544	17.5231	0	83.9321	0	0	4	0	0	306	544	0	0	0	0	0	0	0	0	0	0	0	0	0	0	0	0	0	0	0	0	285	0	0	0	0	0	0	0	0	0	0	0	0	0
Gordonia didemni; JN615417.1.1386	JN615417.1.1386	Bacteria; Actinobacteriota; Actinobacteria; Corynebacteriales; Nocardiaceae; Gordonia; Gordonia didemni	1122	0	525	17.2615	0	82.6671	0	0	0	0	0	0	376	0	0	0	0	0	0	0	198	0	0	0	0	0	0	0	0	0	525	0	0	23	0	0	0	0	0	0	0	0	0	0	0	0	0
Methylorubrum aminovorans; JN592474.1.1390	JN592474.1.1390	Bacteria; Proteobacteria; Alphaproteobacteria; Rhizobiales; Beijerinckiaceae; Methylobacterium-Methylorubrum; Methylorubrum aminovorans	4979	0	3545	76.6	0	456.818	0	0	0	0	0	0	0	0	0	0	0	1	985	0	0	0	0	0	0	0	447	0	0	0	0	0	0	0	0	0	0	0	0	0	0	0	0	0	0	0	0
Cinnamomum camphora (camphor tree); HQ664631.16745.18231	HQ664631.16745.18231	Bacteria; Cyanobacteria; Cyanobacteriia; Chloroplast; ; ; Cinnamomum camphora (camphor tree)	627	0	627	9.64615	0	77.7698	0	0	0	0	0	0	0	627	0	0	0	0	0	0	0	0	0	0	0	0	0	0	0	0	0	0	0	0	0	0	0	0	0	0	0	0	0	0	0	0	0
Bacterium VITLKGB; JN656212.1.1404	JN656212.1.1404	Bacteria; Proteobacteria; Alphaproteobacteria; Caulobacterales; Caulobacteraceae; Brevundimonas; Bacterium VITLKGB	3220	0	2170	49.5385	0	285.324	0	0	0	0	0	0	0	0	0	0	0	0	0	0	263	0	0	0	0	0	0	0	0	0	0	0	0	0	0	0	0	0	0	0	0	2170	0	0	0	0	769
Sphingopyxis sp. F10; JN571060.1.1359	JN571060.1.1359	Bacteria; Proteobacteria; Alphaproteobacteria; Sphingomonadales; Sphingomonadaceae; Sphingopyxis; Sphingopyxis sp. F10	681	0	482	10.4769	0	63.6899	0	0	0	0	0	0	0	0	0	0	0	0	0	0	0	0	0	482	0	0	0	0	0	0	0	0	0	0	0	0	0	0	0	0	0	0	0	0	0	0	0
Methylobacterium radiotolerans; JN592453.1.1383	JN592453.1.1383	Bacteria; Proteobacteria; Alphaproteobacteria; Rhizobiales; Beijerinckiaceae; Methylobacterium-Methylorubrum; Methylobacterium radiotolerans	1061	0	870	16.3231	0	108.871	0	0	870	0	0	0	0	0	0	0	76	0	0	0	0	0	0	0	0	0	0	0	0	0	0	0	0	115	0	0	0	0	0	0	0	0	0	0	0	0	0
Sphingomonas leidyi; AJ007806.1.1393	AJ007806.1.1393	Bacteria; Proteobacteria; Alphaproteobacteria; Sphingomonadales; Sphingomonadaceae; Sphingomonas; Sphingomonas leidyi	2291	0	1080	35.2462	0	165.807	0	0	440	0	0	0	0	0	0	0	0	0	0	0	0	0	0	0	0	0	0	0	0	0	0	0	0	0	0	0	0	0	0	0	0	0	0	0	0	0	0
Bacillus halotolerans; JN585825.1.1407	JN585825.1.1407	Bacteria; Firmicutes; Bacilli; Bacillales; Bacillaceae; Bacillus; Bacillus halotolerans	11738	0	11735	180.585	0	1455.54	0	0	0	0	0	0	0	1	0	0	0	1	0	0	0	0	0	0	0	0	0	0	0	0	0	0	0	0	0	0	0	0	0	0	0	0	0	0	0	1	0
Listeria monocytogenes ATCC 19115; AX415050.1269.2799	AX415050.1269.2799	Bacteria; Firmicutes; Bacilli; Lactobacillales; Listeriaceae; Listeria; Listeria monocytogenes ATCC 19115	3029	0	3028	46.6	0	375.575	0	0	0	0	0	0	0	0	0	0	0	0	0	0	0	0	0	0	0	0	0	0	0	0	0	1	0	0	0	0	0	0	0	0	0	0	0	0	0	0	0
Listeria monocytogenes ATCC 19115; AX416900.1204.2734	AX416900.1204.2734	Bacteria; Firmicutes; Bacilli; Lactobacillales; Listeriaceae; Listeria; Listeria monocytogenes ATCC 19115	7175	0	7174	110.385	0	889.823	0	0	0	0	0	0	0	0	0	0	0	0	0	0	0	0	0	0	0	0	0	0	0	0	0	0	0	0	0	0	0	0	0	0	0	0	0	0	0	0	0
Caulobacter sp; AJ227770.1.1441	AJ227770.1.1441	Bacteria; Proteobacteria; Alphaproteobacteria; Caulobacterales; Caulobacteraceae; Caulobacter; Caulobacter sp	933	0	933	14.3538	0	115.724	0	0	933	0	0	0	0	0	0	0	0	0	0	0	0	0	0	0	0	0	0	0	0	0	0	0	0	0	0	0	0	0	0	0	0	0	0	0	0	0	0
Ipomoea purpurea (common morning-glory); EU118126.146894.148383	EU118126.146894.148383	Bacteria; Cyanobacteria; Cyanobacteriia; Chloroplast; ; ; Ipomoea purpurea (common morning-glory)	27946	0	8267	429.938	0	1312.24	8267	1	3150	0	0	687	2697	0	0	3903	120	0	0	0	1532	0	0	1	0	0	8	0	0	0	308	3181	1880	2206	0	0	0	0	1	1	1	0	1	0	0	0	0
Serratia proteamaculans; AJ233434.1.1502	AJ233434.1.1502	Bacteria; Proteobacteria; Gammaproteobacteria; Enterobacterales; Yersiniaceae; Serratia; Serratia proteamaculans	3590	0	2022	55.2308	0	274.754	0	0	1	0	0	0	1	0	1	23	0	0	0	0	0	0	0	0	2022	0	1	209	0	0	0	0	586	0	744	0	0	0	0	0	0	0	0	0	0	0	0
Staphylococcus aureus; JN315149.1.1299	JN315149.1.1299	Bacteria; Firmicutes; Bacilli; Staphylococcales; Staphylococcaceae; Staphylococcus; Staphylococcus aureus	6101	0	5811	93.8615	0	720.906	0	0	0	0	0	1	0	0	0	0	0	1	0	0	0	0	0	0	33	0	0	0	255	0	0	0	0	0	0	0	0	0	0	0	0	0	0	0	0	0	0
Novosphingobium lindaniclasticum LE124; JN687581.1.1417	JN687581.1.1417	Bacteria; Proteobacteria; Alphaproteobacteria; Sphingomonadales; Sphingomonadaceae; Novosphingobium; Novosphingobium lindaniclasticum LE124	1200	0	1200	18.4615	0	148.842	0	0	0	0	0	0	0	0	0	0	0	0	0	0	0	0	0	0	0	0	1200	0	0	0	0	0	0	0	0	0	0	0	0	0	0	0	0	0	0	0	0
Aeromonas encheleia; AJ224309.1.1407	AJ224309.1.1407	Bacteria; Proteobacteria; Gammaproteobacteria; Enterobacterales; Aeromonadaceae; Aeromonas; Aeromonas encheleia	4451	0	2373	68.4769	0	317.32	0	4	0	0	34	0	128	0	0	0	311	101	0	0	0	0	0	0	0	0	0	0	0	0	0	2373	614	781	0	0	0	0	0	0	0	0	0	0	0	0	0
Schaalia odontolytica; AJ234040.1.1412	AJ234040.1.1412	Bacteria; Actinobacteriota; Actinobacteria; Actinomycetales; Actinomycetaceae; Actinomyces; Schaalia odontolytica	2537	0	877	39.0308	0	165.152	0	0	0	0	0	0	0	0	0	0	53	0	17	0	0	0	0	0	0	0	0	0	0	0	0	0	0	0	0	0	549	0	0	0	0	877	0	0	0	0	859
Pseudomonas putida; JN695040.1.1460	JN695040.1.1460	Bacteria; Proteobacteria; Gammaproteobacteria; Pseudomonadales; Pseudomonadaceae; Pseudomonas; Pseudomonas putida	2210	0	2210	34	0	274.117	0	0	0	0	0	0	0	0	0	0	0	0	2210	0	0	0	0	0	0	0	0	0	0	0	0	0	0	0	0	0	0	0	0	0	0	0	0	0	0	0	0
Streptococcus anginosus; JN787192.1.1404	JN787192.1.1404	Bacteria; Firmicutes; Bacilli; Lactobacillales; Streptococcaceae; Streptococcus; Streptococcus anginosus	1191	0	1191	18.3231	0	147.725	0	0	0	0	0	0	0	0	0	0	0	0	0	0	0	0	0	0	0	0	0	0	0	0	0	0	0	0	0	0	0	0	0	0	0	0	0	0	0	0	0
Acinetobacter ursingii; AJ275038.1.1439	AJ275038.1.1439	Bacteria; Proteobacteria; Gammaproteobacteria; Pseudomonadales; Moraxellaceae; Acinetobacter; Acinetobacter ursingii	782	0	415	12.0308	0	60.7796	0	0	0	78	0	0	0	0	0	0	0	0	0	0	0	0	0	0	0	0	0	0	0	0	0	0	0	0	415	0	0	0	0	0	0	0	0	0	0	0	0
Staphylococcus caprae; AB009935.1.1492	AB009935.1.1492	Bacteria; Firmicutes; Bacilli; Staphylococcales; Staphylococcaceae; Staphylococcus; Staphylococcus caprae	7626	0	2735	117.323	0	413.341	1097	0	0	1	208	0	0	0	1022	0	1	0	0	6	1	4	0	0	0	1004	0	0	0	0	1	0	178	2	0	3	2735	0	0	0	0	0	0	904	0	0	0
Staphylococcus cohnii subsp. urealyticus; AB009936.1.1494	AB009936.1.1494	Bacteria; Firmicutes; Bacilli; Staphylococcales; Staphylococcaceae; Staphylococcus; Staphylococcus cohnii subsp. urealyticus	3889	0	3886	59.8308	0	481.993	0	1	0	0	0	0	0	1	0	0	0	0	0	0	0	0	0	0	0	0	0	0	0	0	0	1	0	0	0	0	0	0	0	0	0	0	0	0	0	0	0
Citrobacter freundii; JN831090.1.1446	JN831090.1.1446	Bacteria; Proteobacteria; Gammaproteobacteria; Enterobacterales; Enterobacteriaceae; Citrobacter; Citrobacter freundii	15481	0	4013	238.169	0	651.178	0	8	202	0	1243	294	1193	1075	0	834	205	1	0	0	0	0	0	0	0	87	2380	957	0	0	0	4013	383	1644	0	0	0	0	0	0	0	0	0	0	0	0	0
Staphylococcus aureus; JN831369.1.1220	JN831369.1.1220	Bacteria; Firmicutes; Bacilli; Staphylococcales; Staphylococcaceae; Staphylococcus; Staphylococcus aureus	2462	0	1858	37.8769	0	240.639	0	0	0	0	0	0	0	0	0	0	0	0	0	0	0	0	0	0	15	0	0	0	1858	0	0	0	0	0	0	0	0	0	0	0	0	0	0	0	0	0	0
Staphylococcus capitis subsp. urealyticus; AB009937.1.1492	AB009937.1.1492	Bacteria; Firmicutes; Bacilli; Staphylococcales; Staphylococcaceae; Staphylococcus; Staphylococcus capitis subsp. urealyticus	21095	0	3172	324.538	0	712.231	1	0	0	1643	0	0	398	0	744	246	518	493	0	2002	147	3172	0	1	1	23	640	0	0	0	0	3080	467	481	0	1951	0	0	120	0	0	0	0	1	0	0	0
Pseudomonas sp. Phe-L1; JN797509.1.1451	JN797509.1.1451	Bacteria; Proteobacteria; Gammaproteobacteria; Pseudomonadales; Pseudomonadaceae; Pseudomonas; Pseudomonas sp. Phe-L1	1267	0	921	19.4923	0	121.358	0	0	0	0	0	345	0	0	0	0	0	0	1	0	0	0	0	0	0	0	0	0	0	0	0	0	0	0	921	0	0	0	0	0	0	0	0	0	0	0	0
Pseudomonas sp. F4(2014); KJ751509.1.1443	KJ751509.1.1443	Bacteria; Proteobacteria; Gammaproteobacteria; Pseudomonadales; Pseudomonadaceae; Pseudomonas; Pseudomonas sp. F4(2014)	943	0	911	14.5077	0	112.966	0	0	0	0	0	0	0	0	0	0	0	0	2	0	0	0	0	0	0	0	0	0	0	0	0	11	0	0	0	0	0	0	0	0	0	0	0	0	0	0	0
Burkholderia sp. SAP38_2; JN872505.1.1492	JN872505.1.1492	Bacteria; Proteobacteria; Gammaproteobacteria; Burkholderiales; Burkholderiaceae; Burkholderia-Caballeronia-Paraburkholderia; Burkholderia sp. SAP38_2	1042	0	864	16.0308	0	108.93	0	0	864	0	0	0	0	0	0	0	0	0	0	0	0	0	0	0	0	0	0	0	0	0	0	0	0	0	0	0	0	0	0	0	0	0	0	0	0	0	0
Bacillus sp. (in: Bacteria); MF461052.1.1467	MF461052.1.1467	Bacteria; Firmicutes; Bacilli; Bacillales; Bacillaceae; Bacillus; Bacillus sp. (in: Bacteria)	642	0	642	9.87692	0	79.6303	0	0	0	0	0	0	0	0	0	0	0	0	0	0	0	0	0	0	0	0	0	0	0	0	0	0	0	0	0	0	0	0	0	0	0	0	0	0	0	0	0
Knoellia sp. LC491; JQ014317.1.1286	JQ014317.1.1286	Bacteria; Actinobacteriota; Actinobacteria; Micrococcales; Intrasporangiaceae; Knoellia; Knoellia sp. LC491	904	0	616	13.9077	0	80.2065	0	0	0	0	0	0	0	0	616	0	0	0	0	0	0	0	0	0	0	0	0	0	0	0	0	0	0	0	0	0	0	0	0	185	0	0	103	0	0	0	0
Pseudomonas grimontii; JQ014175.1.1456	JQ014175.1.1456	Bacteria; Proteobacteria; Gammaproteobacteria; Pseudomonadales; Pseudomonadaceae; Pseudomonas; Pseudomonas grimontii	34536	0	34286	531.323	0	4252.28	0	0	0	34286	0	0	244	0	0	1	0	0	0	0	0	0	0	0	0	0	0	0	0	0	0	0	0	0	0	0	0	0	3	0	0	0	0	0	0	0	0
Delftia sp; MF458876.1.1440	MF458876.1.1440	Bacteria; Proteobacteria; Gammaproteobacteria; Burkholderiales; Comamonadaceae; Delftia; Delftia sp	3163	0	2999	48.6615	0	371.941	0	0	0	0	0	0	0	0	0	0	0	0	0	0	0	0	0	0	0	0	0	0	0	0	0	0	0	0	0	2999	0	0	93	0	0	0	0	0	0	0	0
Bifidobacterium choerinum; JQ002525.1.1373	JQ002525.1.1373	Bacteria; Actinobacteriota; Actinobacteria; Bifidobacteriales; Bifidobacteriaceae; Bifidobacterium; Bifidobacterium choerinum	636	0	581	9.78462	0	72.2802	0	0	0	0	0	0	0	0	0	0	0	0	0	0	0	0	0	0	0	0	0	0	0	0	0	0	0	0	0	0	0	0	0	0	0	0	0	0	0	0	0
Peptoniphilus grossensis ph5; JN837491.1.1482	JN837491.1.1482	Bacteria; Firmicutes; Clostridia; Peptostreptococcales-Tissierellales; Family XI; Peptoniphilus; Peptoniphilus grossensis ph5	2532	0	1023	38.9538	0	149.827	0	0	0	0	0	370	197	0	0	0	0	0	0	0	237	0	0	0	0	0	0	0	0	179	1023	0	0	0	471	0	0	0	0	0	0	0	0	0	0	0	0
Variovorax paradoxus; KJ767382.1.1454	KJ767382.1.1454	Bacteria; Proteobacteria; Gammaproteobacteria; Burkholderiales; Comamonadaceae; Variovorax; Variovorax paradoxus	869	0	493	13.3692	0	72.2562	0	0	2	0	315	0	0	0	0	0	0	0	0	0	0	0	0	0	0	493	0	0	0	0	0	0	0	0	0	0	0	0	0	0	0	0	0	0	0	0	0
Salmonella enterica subsp. enterica serovar Heidelberg; JQ228521.1.1334	JQ228521.1.1334	Bacteria; Proteobacteria; Gammaproteobacteria; Enterobacterales; Enterobacteriaceae; Salmonella; Salmonella enterica subsp. enterica serovar Heidelberg	3923	0	3850	60.3538	0	477.397	8	0	0	0	0	3	0	10	1	2	2	6	2	3	2	1	0	1	0	9	4	4	0	0	3	3	3	1	0	0	0	0	0	0	0	0	0	0	0	0	0
Salmonella enterica subsp. enterica serovar Heidelberg; CP012921.2761511.2763066	CP012921.2761511.2763066	Bacteria; Proteobacteria; Gammaproteobacteria; Enterobacterales; Enterobacteriaceae; Salmonella; Salmonella enterica subsp. enterica serovar Heidelberg	717	0	684	11.0308	0	84.783	0	0	1	0	0	1	0	4	1	2	0	4	5	1	0	0	1	0	0	1	4	2	0	0	0	1	1	1	0	0	0	0	0	0	0	0	0	0	0	0	0
Sneathia amnii; JQ087392.1.1501	JQ087392.1.1501	Bacteria; Fusobacteriota; Fusobacteriia; Fusobacteriales; Leptotrichiaceae; Sneathia; Sneathia amnii	1658	0	1658	25.5077	0	205.65	0	0	0	0	0	0	0	0	0	0	0	0	0	0	0	0	0	0	0	0	0	0	0	1658	0	0	0	0	0	0	0	0	0	0	0	0	0	0	0	0	0
Alteromonas stellipolaris; AJ295715.1.1485	AJ295715.1.1485	Bacteria; Proteobacteria; Gammaproteobacteria; Enterobacterales; Alteromonadaceae; Alteromonas; Alteromonas stellipolaris	598	0	598	9.2	0	74.1728	0	0	0	0	0	0	0	0	0	0	0	0	0	0	0	0	0	0	0	0	0	0	0	0	0	0	0	0	0	0	598	0	0	0	0	0	0	0	0	0	0
Pseudomonas fluorescens; JQ236807.1.1457	JQ236807.1.1457	Bacteria; Proteobacteria; Gammaproteobacteria; Pseudomonadales; Pseudomonadaceae; Pseudomonas; Pseudomonas fluorescens	2317	0	532	35.6462	0	102.786	9	0	3	0	2	2	27	18	8	10	6	17	13	37	9	36	0	0	3	29	5	25	0	0	16	31	5	15	0	0	0	0	0	0	1	0	0	0	1	0	0
Corynebacterium afermentans; JQ282807.1.1453	JQ282807.1.1453	Bacteria; Actinobacteriota; Actinobacteria; Corynebacteriales; Corynebacteriaceae; Corynebacterium; Corynebacterium afermentans	2898	0	1414	44.5846	0	218.749	0	0	0	0	0	0	0	0	0	0	0	0	1414	1023	0	0	0	371	0	0	0	0	0	0	0	0	0	0	0	0	0	0	0	0	0	0	0	0	0	0	0
Pantoea sp. DAP18; EU302843.1.1468	EU302843.1.1468	Bacteria; Proteobacteria; Gammaproteobacteria; Enterobacterales; Enterobacteriaceae; Enterobacter; Pantoea sp. DAP18	450715	0	53106	6934.08	110	10918.2	17178	110	13922	6763	9865	4510	11610	18951	23558	7701	4190	17167	26409	30264	6890	5905	15175	12198	21309	22728	32977	34017	0	0	7795	53106	11921	17155	2	4	3	0	3	3	7	1	1	1	2	2	1
Bacteroides thetaiotaomicron; CP012937.5517779.5519304	CP012937.5517779.5519304	Bacteria; Bacteroidota; Bacteroidia; Bacteroidales; Bacteroidaceae; Bacteroides; Bacteroides thetaiotaomicron	2189	0	1734	33.6769	0	218.441	0	1	1	0	1	0	2	1	1	0	0	0	0	1	1	2	1	0	0	0	0	0	0	0	1	1	0	1	0	0	0	0	0	0	0	0	0	1	1	0	1734
Serratia liquefaciens; AJ306725.1.1428	AJ306725.1.1428	Bacteria; Proteobacteria; Gammaproteobacteria; Enterobacterales; Yersiniaceae; Serratia; Serratia liquefaciens	7288	0	1736	112.123	0	341.238	0	1	558	176	0	416	476	1689	1736	67	93	0	0	0	293	0	0	0	0	0	1204	0	0	0	0	0	180	138	1	0	0	0	0	0	0	0	0	0	0	0	0
Yersinia enterocolitica; U63135.1.1367	U63135.1.1367	Bacteria; Proteobacteria; Gammaproteobacteria; Enterobacterales; Yersiniaceae; Yersinia; Yersinia enterocolitica	15931	0	4810	245.092	0	830.221	0	2	788	0	0	0	237	0	0	1	0	1831	0	4085	283	0	0	0	0	0	0	479	0	0	1099	0	1306	970	0	4810	0	0	1	0	0	0	0	0	0	0	0
Stenotrophomonas maltophilia; EU340025.1.1458	EU340025.1.1458	Bacteria; Proteobacteria; Gammaproteobacteria; Xanthomonadales; Xanthomonadaceae; Stenotrophomonas; Stenotrophomonas maltophilia	2214	0	1143	34.0615	0	192.763	0	0	0	0	0	0	0	0	0	0	0	0	0	0	0	0	0	0	0	0	0	0	0	0	0	0	0	0	1071	0	0	0	0	0	0	0	0	0	0	0	1143
Salmonella enterica subsp. enterica serovar Paratyphi A; U88546.1.1541	U88546.1.1541	Bacteria; Proteobacteria; Gammaproteobacteria; Enterobacterales; Enterobacteriaceae; Salmonella; Salmonella enterica subsp. enterica serovar Paratyphi A	820	0	178	12.6154	0	34.3796	22	5	5	0	2	9	2	78	19	5	0	178	5	22	3	1	26	7	8	175	17	33	0	0	7	21	4	5	0	0	0	0	0	0	0	0	0	0	1	0	0
Sphingomonas sp. L7-514; JQ659449.1.1372	JQ659449.1.1372	Bacteria; Proteobacteria; Alphaproteobacteria; Sphingomonadales; Sphingomonadaceae; Sphingomonas; Sphingomonas sp. L7-514	1634	0	1634	25.1385	0	202.673	0	0	0	0	0	0	0	0	0	0	0	0	0	0	0	0	0	0	0	1634	0	0	0	0	0	0	0	0	0	0	0	0	0	0	0	0	0	0	0	0	0
Granulicatella adiacens; AJ312375.1.1456	AJ312375.1.1456	Bacteria; Firmicutes; Bacilli; Lactobacillales; Carnobacteriaceae; Granulicatella; Granulicatella adiacens	2540	0	1974	39.0769	0	248.623	0	0	0	367	0	0	145	0	0	0	0	0	0	0	0	0	0	0	0	0	0	0	0	0	0	0	0	0	1974	0	0	0	0	0	0	0	0	0	0	54	0
Streptococcus salivarius; FJ154797.1.1435	FJ154797.1.1435	Bacteria; Firmicutes; Bacilli; Lactobacillales; Streptococcaceae; Streptococcus; Streptococcus salivarius	44557	0	18135	685.492	0	2868.32	17	0	42	11	0	1145	52	0	1	610	6	2193	0	0	35	0	0	18135	2407	0	611	0	0	1	1537	26	29	21	0	10	14346	0	0	0	2685	0	20	0	0	0	0
Corynebacterium appendicis; AJ314919.1.1470	AJ314919.1.1470	Bacteria; Actinobacteriota; Actinobacteria; Corynebacteriales; Corynebacteriaceae; Corynebacterium; Corynebacterium appendicis	3873	0	3399	59.5846	0	424.35	0	0	0	0	0	0	0	0	0	0	0	0	0	0	449	0	0	0	0	0	0	0	0	3399	0	0	0	0	0	0	0	0	0	0	0	0	0	0	0	0	0
Corynebacterium tuberculostearicum; AJ438046.1.1512	AJ438046.1.1512	Bacteria; Actinobacteriota; Actinobacteria; Corynebacteriales; Corynebacteriaceae; Corynebacterium; Corynebacterium tuberculostearicum	24057	0	9709	370.108	0	1304.07	239	0	0	1440	0	71	401	0	44	9709	111	0	0	0	254	0	1346	0	0	833	0	0	0	446	2559	0	190	742	1	0	0	0	365	93	0	2659	29	1968	0	84	0
Delftia acidovorans; AB020186.1.1481	AB020186.1.1481	Bacteria; Proteobacteria; Gammaproteobacteria; Burkholderiales; Comamonadaceae; Delftia; Delftia acidovorans	4145	0	2352	63.7692	0	308.022	0	1	0	0	1	0	0	0	0	0	0	2352	0	0	7	0	0	0	0	194	0	284	0	0	0	0	781	211	0	0	0	0	0	0	0	0	0	0	0	0	0
Stenotrophomonas maltophilia; EU294137.1.1446	EU294137.1.1446	Bacteria; Proteobacteria; Gammaproteobacteria; Xanthomonadales; Xanthomonadaceae; Stenotrophomonas; Stenotrophomonas maltophilia	4324	0	3287	66.5231	0	413.223	0	0	0	0	0	551	146	1	0	291	0	0	0	0	1	0	0	0	3287	0	0	0	0	0	0	0	0	0	0	0	0	0	0	0	0	0	0	0	0	0	0
Xanthomonas citri pv. malvacearum; CP013004.5109397.5110945	CP013004.5109397.5110945	Bacteria; Proteobacteria; Gammaproteobacteria; Xanthomonadales; Xanthomonadaceae; Xanthomonas; Xanthomonas citri pv. malvacearum	1715	0	1496	26.3846	0	186.396	0	0	0	0	0	0	0	0	0	0	0	0	0	0	0	0	0	0	0	0	0	0	0	0	0	1496	0	0	0	0	0	0	0	0	0	0	0	0	0	0	0
Erythranthe guttata (spotted monkey flower); JN098455.462777.464694	JN098455.462777.464694	Bacteria; Proteobacteria; Alphaproteobacteria; Rickettsiales; Mitochondria; ; Erythranthe guttata (spotted monkey flower)	983	0	983	15.1231	0	121.926	0	0	0	0	0	0	0	0	0	983	0	0	0	0	0	0	0	0	0	0	0	0	0	0	0	0	0	0	0	0	0	0	0	0	0	0	0	0	0	0	0
Staphylococcus epidermidis PM221; HG813242.1719151.1720625	HG813242.1719151.1720625	Bacteria; Firmicutes; Bacilli; Staphylococcales; Staphylococcaceae; Staphylococcus; Staphylococcus epidermidis PM221	800	0	531	12.3077	0	72.9704	0	0	0	4	0	0	0	0	0	0	0	0	0	1	262	2	0	0	0	0	0	0	0	531	0	0	0	0	0	0	0	0	0	0	0	0	0	0	0	0	0
Brachybacterium paraconglomeratum; AJ415377.1.1472	AJ415377.1.1472	Bacteria; Actinobacteriota; Actinobacteria; Micrococcales; Dermabacteraceae; Brachybacterium; Brachybacterium paraconglomeratum	2003	0	2003	30.8154	0	248.442	0	0	0	0	0	0	0	0	0	0	0	0	2003	0	0	0	0	0	0	0	0	0	0	0	0	0	0	0	0	0	0	0	0	0	0	0	0	0	0	0	0
Escherichia coli; CP013025.2058238.2059793	CP013025.2058238.2059793	Bacteria; Proteobacteria; Gammaproteobacteria; Enterobacterales; Enterobacteriaceae; Escherichia-Shigella; Escherichia coli	561	0	261	8.63077	0	35.7214	2	87	1	0	0	0	1	7	1	1	0	16	1	0	0	0	25	2	4	19	0	261	1	1	0	0	0	0	1	0	0	1	0	0	0	0	0	1	0	13	0
Corynebacterium accolens; AJ439346.1.1505	AJ439346.1.1505	Bacteria; Actinobacteriota; Actinobacteria; Corynebacteriales; Corynebacteriaceae; Corynebacterium; Corynebacterium accolens	9248	0	5705	142.277	0	810.785	0	0	0	0	0	0	0	0	0	2	0	0	1	0	3	0	250	0	0	0	3283	0	5705	0	0	0	0	0	0	0	0	0	0	0	0	0	0	0	0	0	0
Pseudomonas fluorescens; DD361258.4.1529	DD361258.4.1529	Bacteria; Proteobacteria; Gammaproteobacteria; Pseudomonadales; Pseudomonadaceae; Pseudomonas; Pseudomonas fluorescens	577	0	569	8.87692	0	70.5615	1	0	0	0	0	0	0	1	0	0	0	0	0	0	0	0	0	0	0	0	0	0	569	2	1	0	0	0	2	1	0	0	0	0	0	0	0	0	0	0	0
Ewingella americana; JX867760.1.1453	JX867760.1.1453	Bacteria; Proteobacteria; Gammaproteobacteria; Enterobacterales; Yersiniaceae; Serratia; Ewingella americana	1689	0	1414	25.9846	0	178.147	0	0	0	0	275	0	0	0	0	0	0	0	0	0	0	0	1414	0	0	0	0	0	0	0	0	0	0	0	0	0	0	0	0	0	0	0	0	0	0	0	0
Dechloromonas sp. B5; KF826886.1.1445	KF826886.1.1445	Bacteria; Proteobacteria; Gammaproteobacteria; Burkholderiales; Rhodocyclaceae; Dechloromonas; Dechloromonas sp. B5	42520	0	33850	654.154	0	4290.22	0	0	0	0	0	0	0	0	0	0	0	0	0	0	0	0	0	0	0	0	0	0	0	0	0	0	0	0	0	0	0	0	0	0	0	0	0	0	0	0	0
Sphingomonas hankookensis; FJ194436.1.1442	FJ194436.1.1442	Bacteria; Proteobacteria; Alphaproteobacteria; Sphingomonadales; Sphingomonadaceae; Sphingomonas; Sphingomonas hankookensis	3571	0	1888	54.9385	0	311.269	0	0	0	0	0	0	0	0	0	0	0	1888	0	0	0	0	0	0	0	0	0	1683	0	0	0	0	0	0	0	0	0	0	0	0	0	0	0	0	0	0	0
Streptococcus salivarius subsp. thermophilus; AY188354.1.1539	AY188354.1.1539	Bacteria; Firmicutes; Bacilli; Lactobacillales; Streptococcaceae; Streptococcus; Streptococcus salivarius subsp. thermophilus	738640	0	107619	11363.7	5	25877.2	47772	99	78377	25705	2	107619	84506	1617	2	46354	10613	6	5	6	80790	5	5	1232	11	3	1	6	8	6103	70151	44830	66581	56388	2	8156	36	1	2	319	12	0	4	2	2	1015	2
Pseudomonas cedrina subsp. fulgida; AJ492830.1.1529	AJ492830.1.1529	Bacteria; Proteobacteria; Gammaproteobacteria; Pseudomonadales; Pseudomonadaceae; Pseudomonas; Pseudomonas cedrina subsp. fulgida	590	0	135	9.07692	0	25.5858	3	0	3	1	2	1	11	0	2	6	1	9	4	6	2	6	1	0	2	9	3	5	0	0	1	9	1	1	0	0	0	0	0	0	0	0	0	0	0	0	0
Enterococcus casseliflavus; AJ420802.1.1514	AJ420802.1.1514	Bacteria; Firmicutes; Bacilli; Lactobacillales; Enterococcaceae; Enterococcus; Enterococcus casseliflavus	3446	0	3445	53.0154	0	427.298	0	0	0	0	0	0	0	0	0	0	0	0	0	0	0	0	0	3445	0	0	0	0	0	0	0	0	0	0	0	0	0	0	0	0	0	0	0	0	0	0	0
Corynebacterium sp; X81904.1.1404	X81904.1.1404	Bacteria; Actinobacteriota; Actinobacteria; Corynebacteriales; Corynebacteriaceae; Corynebacterium; Corynebacterium sp	14189	0	6803	218.292	0	940.837	0	2	0	0	0	696	0	0	0	0	0	0	0	0	1102	0	0	0	0	0	0	0	6803	0	0	0	186	1169	0	0	2958	0	0	0	0	0	0	0	0	0	0
Janthinobacterium lividum; AB021388.1.1503	AB021388.1.1503	Bacteria; Proteobacteria; Gammaproteobacteria; Burkholderiales; Oxalobacteraceae; Janthinobacterium; Janthinobacterium lividum	18143	0	1965	279.123	0	530.995	0	7	698	0	199	0	103	221	996	585	333	1710	1917	409	0	0	1	0	338	1404	0	434	1915	194	134	1965	229	1116	0	1467	0	0	0	0	0	0	0	0	0	0	0
Clostridium butyricum; X68177.1.1513	X68177.1.1513	Bacteria; Firmicutes; Clostridia; Clostridiales; Clostridiaceae; Clostridium sensu stricto 1; Clostridium butyricum	3654	0	3651	56.2154	0	452.845	0	0	0	0	0	1	0	1	0	0	0	0	0	0	0	0	0	0	0	0	0	0	0	0	0	0	0	0	0	0	0	0	0	0	3651	0	0	0	0	0	0
Brevibacterium iodinum; X76567.1.1438	X76567.1.1438	Bacteria; Actinobacteriota; Actinobacteria; Micrococcales; Brevibacteriaceae; Brevibacterium; Brevibacterium iodinum	7786	0	6319	119.785	0	793.584	0	0	0	0	0	0	1075	0	0	0	0	0	0	0	0	0	0	6319	0	0	1	0	0	0	0	0	0	391	0	0	0	0	0	0	0	0	0	0	0	0	0
Microvirgula aerodenitrificans; AJ487013.1.1490	AJ487013.1.1490	Bacteria; Proteobacteria; Gammaproteobacteria; Burkholderiales; Aquaspirillaceae; Microvirgula; Microvirgula aerodenitrificans	2513	0	825	38.6615	0	152.2	0	0	0	0	0	0	53	0	0	0	0	825	0	0	0	0	0	0	0	0	541	702	0	0	0	0	0	0	0	0	0	0	0	0	0	0	0	0	0	0	0
Pelomonas saccharophila; AB021407.1.1502	AB021407.1.1502	Bacteria; Proteobacteria; Gammaproteobacteria; Burkholderiales; Comamonadaceae; Pelomonas; Pelomonas saccharophila	138088	0	107762	2124.43	0	13548.7	0	0	18683	3165	0	0	0	0	0	8359	107762	0	0	0	0	0	0	0	0	0	0	0	2	1	0	0	0	106	0	1	3	0	0	0	0	0	0	0	0	2	2
Streptococcus equinus; KU324926.1.1333	KU324926.1.1333	Bacteria; Firmicutes; Bacilli; Lactobacillales; Streptococcaceae; Streptococcus; Streptococcus equinus	3271	0	3271	50.3231	0	405.718	0	0	0	0	0	0	0	0	0	0	0	0	0	0	0	0	0	0	0	0	0	0	0	0	0	0	0	0	0	0	0	3271	0	0	0	0	0	0	0	0	0
Paracoccus sp. MBIC4036; AB025192.1.1409	AB025192.1.1409	Bacteria; Proteobacteria; Alphaproteobacteria; Rhodobacterales; Rhodobacteraceae; Paracoccus; Paracoccus sp. MBIC4036	1067	0	998	16.4154	0	123.94	0	0	0	0	0	0	0	0	0	0	68	0	0	0	0	0	0	0	0	0	0	0	0	0	0	998	0	0	0	0	0	0	0	0	0	0	0	0	0	0	0
Cucumis sativus (cucumber); AJ970307.138188.139678	AJ970307.138188.139678	Bacteria; Cyanobacteria; Cyanobacteriia; Chloroplast; ; ; Cucumis sativus (cucumber)	1753	0	1219	26.9692	0	153.422	2	0	3	0	0	1219	1	0	0	0	59	0	0	0	48	0	0	0	0	0	0	0	0	0	0	2	180	1	0	0	0	0	0	0	0	0	0	0	0	0	0
Herbaspirillum aquaticum; FJ267649.1.1455	FJ267649.1.1455	Bacteria; Proteobacteria; Gammaproteobacteria; Burkholderiales; Oxalobacteraceae; Herbaspirillum; Herbaspirillum aquaticum	2438	0	1291	37.5077	0	212.531	0	0	0	0	0	0	0	0	0	0	0	0	0	0	0	0	0	1147	0	0	0	0	0	0	0	0	0	0	0	0	0	0	0	0	0	0	0	0	1291	0	0
Acinetobacter sp. CMC-CF62; KJ933510.1.1366	KJ933510.1.1366	Bacteria; Proteobacteria; Gammaproteobacteria; Pseudomonadales; Moraxellaceae; Acinetobacter; Acinetobacter sp. CMC-CF62	3894	0	3506	59.9077	0	436.773	0	0	0	0	0	0	388	0	0	0	0	0	0	0	0	0	0	0	0	0	0	0	0	0	0	0	0	0	0	0	3506	0	0	0	0	0	0	0	0	0	0
Triticum aestivum (bread wheat); AB042240.122352.123842	AB042240.122352.123842	Bacteria; Cyanobacteria; Cyanobacteriia; Chloroplast; ; ; Triticum aestivum (bread wheat)	7030	0	3191	108.154	0	477.031	0	0	0	0	0	0	0	3191	0	0	0	0	0	0	0	0	0	0	0	0	0	0	0	0	0	0	137	0	0	0	0	0	0	0	0	0	0	0	0	0	0
Leifsonia shinshuensis; KP050789.1.1431	KP050789.1.1431	Bacteria; Actinobacteriota; Actinobacteria; Micrococcales; Microbacteriaceae; Leifsonia; Leifsonia shinshuensis	1180	0	823	18.1538	0	110.143	0	0	0	0	0	0	347	823	0	0	0	0	0	0	0	0	0	0	0	0	0	0	0	0	0	0	0	0	0	0	0	0	0	0	0	0	0	0	0	0	0
Streptococcus pneumoniae; MF578776.1.1440	MF578776.1.1440	Bacteria; Firmicutes; Bacilli; Lactobacillales; Streptococcaceae; Streptococcus; Streptococcus pneumoniae	18062	0	3043	277.877	0	657.41	0	1	2896	0	99	326	966	909	0	0	0	0	2606	0	231	0	0	3043	0	0	265	1033	0	0	994	1118	0	236	0	0	0	277	0	104	0	0	0	0	0	0	1304
Cutibacterium acnes; AB042288.1.1486	AB042288.1.1486	Bacteria; Actinobacteriota; Actinobacteria; Propionibacteriales; Propionibacteriaceae; Cutibacterium; Cutibacterium acnes	2696	0	489	41.4769	10	75.1251	0	0	10	0	0	114	26	4	0	6	6	18	69	183	147	13	88	82	89	15	73	84	66	104	0	5	5	39	0	3	0	39	8	12	4	49	1	213	0	10	173
Porphyromonas gingivalis; AB035456.1.1472	AB035456.1.1472	Bacteria; Bacteroidota; Bacteroidia; Bacteroidales; Porphyromonadaceae; Porphyromonas; Porphyromonas gingivalis	845	0	769	13	0	95.7007	0	0	0	76	0	0	769	0	0	0	0	0	0	0	0	0	0	0	0	0	0	0	0	0	0	0	0	0	0	0	0	0	0	0	0	0	0	0	0	0	0
Acinetobacter johnsonii; KU365781.1.1260	KU365781.1.1260	Bacteria; Proteobacteria; Gammaproteobacteria; Pseudomonadales; Moraxellaceae; Acinetobacter; Acinetobacter johnsonii	543	0	537	8.35385	0	66.5961	1	0	0	0	537	0	1	0	0	0	0	0	0	0	0	0	0	0	0	0	0	0	0	2	0	0	0	0	0	0	2	0	0	0	0	0	0	0	0	0	0
Bacterium CCBAU 15542; DQ988941.1.1450	DQ988941.1.1450	Bacteria; Proteobacteria; Gammaproteobacteria; Enterobacterales; Enterobacteriaceae; Enterobacter; Bacterium CCBAU 15542	712	0	237	10.9538	0	33.5636	2	0	11	7	3	2	5	5	9	13	0	91	5	62	237	5	6	4	1	24	46	46	0	0	4	75	13	8	0	0	0	0	0	0	0	0	0	0	0	0	0
Pseudomonas sp. ZL03; KJ948663.1.1441	KJ948663.1.1441	Bacteria; Proteobacteria; Gammaproteobacteria; Pseudomonadales; Pseudomonadaceae; Pseudomonas; Pseudomonas sp. ZL03	986	0	986	15.1692	0	122.298	0	0	0	0	0	0	0	0	0	0	0	0	986	0	0	0	0	0	0	0	0	0	0	0	0	0	0	0	0	0	0	0	0	0	0	0	0	0	0	0	0
Phyllobacterium brassicacearum; JQ692179.1.1390	JQ692179.1.1390	Bacteria; Proteobacteria; Alphaproteobacteria; Rhizobiales; Rhizobiaceae; Phyllobacterium; Phyllobacterium brassicacearum	1376	0	1376	21.1692	0	170.672	0	0	0	0	0	0	0	0	0	0	0	0	1376	0	0	0	0	0	0	0	0	0	0	0	0	0	0	0	0	0	0	0	0	0	0	0	0	0	0	0	0
Solanum pennellii; HG975444.17815526.17817446	HG975444.17815526.17817446	Bacteria; Proteobacteria; Alphaproteobacteria; Rickettsiales; Mitochondria; ; Solanum pennellii	861	0	720	13.2462	0	90.7087	0	0	0	0	0	0	720	0	0	0	0	0	0	0	140	0	0	0	1	0	0	0	0	0	0	0	0	0	0	0	0	0	0	0	0	0	0	0	0	0	0
Corynebacterium otitidis; X73976.1.1461	X73976.1.1461	Bacteria; Actinobacteriota; Actinobacteria; Corynebacteriales; Corynebacteriaceae; Turicella; Corynebacterium otitidis	588	0	473	9.04615	0	59.5565	0	0	0	0	0	0	0	0	0	0	0	0	473	0	0	0	0	0	0	0	0	0	0	0	0	0	0	0	0	0	0	0	0	0	0	0	0	0	0	0	0
Corynebacterium kroppenstedtii; Y10077.1.1400	Y10077.1.1400	Bacteria; Actinobacteriota; Actinobacteria; Corynebacteriales; Corynebacteriaceae; Corynebacterium; Corynebacterium kroppenstedtii	1511	0	1511	23.2462	0	187.416	0	0	0	0	0	0	0	0	1511	0	0	0	0	0	0	0	0	0	0	0	0	0	0	0	0	0	0	0	0	0	0	0	0	0	0	0	0	0	0	0	0
Enterobacter sp. VITNC1; JQ398852.1.1443	JQ398852.1.1443	Bacteria; Proteobacteria; Gammaproteobacteria; Enterobacterales; Enterobacteriaceae; Enterobacter; Enterobacter sp. VITNC1	2313	0	934	35.5846	0	119.929	13	1	39	10	16	2	28	29	61	20	11	68	81	55	21	32	68	11	61	72	934	79	0	0	36	213	16	176	0	0	0	0	0	0	0	0	0	0	0	0	0
Corynebacterium amycolatum; X82050.1.1322	X82050.1.1322	Bacteria; Actinobacteriota; Actinobacteria; Corynebacteriales; Corynebacteriaceae; Corynebacterium; Corynebacterium amycolatum	48303	0	15950	743.123	0	2328.48	514	2	362	4264	0	2656	1920	0	0	1072	289	0	0	596	68	0	0	0	131	0	0	1	6266	15950	685	229	1383	2280	1069	1538	6866	0	0	41	0	0	1	0	0	117	0
Rothia kristinae; EU554443.1.1465	EU554443.1.1465	Bacteria; Actinobacteriota; Actinobacteria; Micrococcales; Micrococcaceae; Kocuria; Rothia kristinae	2450	0	1232	37.6923	0	213.108	0	0	0	0	0	0	0	0	0	0	0	0	0	0	0	0	0	0	1217	0	0	0	0	0	0	0	1	0	0	1232	0	0	0	0	0	0	0	0	0	0	0
Bacterium ICN9; JQ359082.1.1446	JQ359082.1.1446	Bacteria; Proteobacteria; Gammaproteobacteria; Pseudomonadales; Pseudomonadaceae; Pseudomonas; Bacterium ICN9	51105	0	12718	786.231	0	2418.83	2361	3	154	1077	0	14	0	1532	0	0	1	0	1	0	70	0	0	0	0	1596	0	0	10848	8681	1612	1145	0	0	5668	12718	3484	0	0	0	0	0	1	0	0	0	0
Elizabethkingia meningoseptica; AJ704543.1.1448	AJ704543.1.1448	Bacteria; Bacteroidota; Bacteroidia; Flavobacteriales; Weeksellaceae; Elizabethkingia; Elizabethkingia meningoseptica	14161	0	5331	217.862	0	736.971	0	2	866	0	63	194	87	1891	0	323	123	0	0	973	0	0	0	0	1416	5331	0	784	0	0	0	0	776	198	0	0	0	0	0	0	0	0	0	0	0	0	0
Sphingobacterium sp. VA-15b; DQ984207.1.1491	DQ984207.1.1491	Bacteria; Bacteroidota; Bacteroidia; Sphingobacteriales; Sphingobacteriaceae; Sphingobacterium; Sphingobacterium sp. VA-15b	497	0	497	7.64615	0	61.6453	0	0	0	0	0	0	497	0	0	0	0	0	0	0	0	0	0	0	0	0	0	0	0	0	0	0	0	0	0	0	0	0	0	0	0	0	0	0	0	0	0
Desemzia incerta; Y17300.1.1505	Y17300.1.1505	Bacteria; Firmicutes; Bacilli; Lactobacillales; Carnobacteriaceae; Desemzia; Desemzia incerta	1706	0	1706	26.2462	0	211.603	0	0	0	0	0	0	1706	0	0	0	0	0	0	0	0	0	0	0	0	0	0	0	0	0	0	0	0	0	0	0	0	0	0	0	0	0	0	0	0	0	0
Corynebacterium imitans; Y09044.1.1472	Y09044.1.1472	Bacteria; Actinobacteriota; Actinobacteria; Corynebacteriales; Corynebacteriaceae; Corynebacterium; Corynebacterium imitans	1598	0	1598	24.5846	0	198.208	0	0	0	0	0	0	0	0	0	0	0	0	0	0	0	0	0	0	0	0	1598	0	0	0	0	0	0	0	0	0	0	0	0	0	0	0	0	0	0	0	0
Macrochaete lichenoides SAG 32.92; KM020001.1.1444	KM020001.1.1444	Bacteria; Cyanobacteria; Cyanobacteriia; Cyanobacteriales; Nostocaceae; Calothrix PCC-6303; Macrochaete lichenoides SAG 32.92	6394	0	6394	98.3692	0	793.078	0	0	0	0	0	0	0	0	0	0	0	0	0	0	0	0	0	0	0	0	0	0	0	6394	0	0	0	0	0	0	0	0	0	0	0	0	0	0	0	0	0
Bifidobacterium longum subsp. longum F8; FP929034.223.1736	FP929034.223.1736	Bacteria; Actinobacteriota; Actinobacteria; Bifidobacteriales; Bifidobacteriaceae; Bifidobacterium; Bifidobacterium longum subsp. longum F8	830	0	458	12.7692	0	67.4108	0	0	80	0	0	458	0	0	0	292	0	0	0	0	0	0	0	0	0	0	0	0	0	0	0	0	0	0	0	0	0	0	0	0	0	0	0	0	0	0	0
Chryseobacterium sp. HJ-86; JQ511855.1.1379	JQ511855.1.1379	Bacteria; Bacteroidota; Bacteroidia; Flavobacteriales; Weeksellaceae; Chryseobacterium; Chryseobacterium sp. HJ-86	63826	0	10378	981.938	1	1846.97	0	1	1783	925	1444	1605	1062	6490	3859	2654	562	3334	2817	1893	1177	6550	103	2228	2586	701	1058	1646	1	0	2191	10378	2294	2107	0	0	0	0	0	0	2	0	0	0	0	0	0
Lactobacillus apodemi; AJ871178.1.1532	AJ871178.1.1532	Bacteria; Firmicutes; Bacilli; Lactobacillales; Lactobacillaceae; Ligilactobacillus; Lactobacillus apodemi	18240	0	17672	280.615	0	2191.86	0	0	0	0	0	0	0	0	0	0	0	0	0	1	0	0	0	17672	0	0	540	0	0	0	0	1	0	0	0	0	1	0	0	0	2	0	1	0	0	0	0
Corynebacterium sp. 1938BRRJ; JQ765854.1.1500	JQ765854.1.1500	Bacteria; Actinobacteriota; Actinobacteria; Corynebacteriales; Corynebacteriaceae; Corynebacterium; Corynebacterium sp. 1938BRRJ	8947	0	5558	137.646	0	797.902	0	0	0	0	0	0	0	0	0	0	0	5558	0	3329	0	0	1	0	0	0	0	1	0	0	0	0	58	0	0	0	0	0	0	0	0	0	0	0	0	0	0
Enterococcus columbae; Y18275.1.1443	Y18275.1.1443	Bacteria; Firmicutes; Bacilli; Lactobacillales; Enterococcaceae; Enterococcus; Enterococcus columbae	492	0	492	7.56923	0	61.0251	0	0	0	0	0	0	0	0	0	0	0	492	0	0	0	0	0	0	0	0	0	0	0	0	0	0	0	0	0	0	0	0	0	0	0	0	0	0	0	0	0
Uncultured bacterium; FJ744822.1.1336	FJ744822.1.1336	Bacteria; Proteobacteria; Alphaproteobacteria; Rickettsiales; Mitochondria; ; Uncultured bacterium	6906	0	6905	106.246	0	856.458	0	0	0	0	0	0	0	0	0	0	0	0	0	0	0	0	0	0	0	0	0	0	0	0	0	0	0	0	0	0	6905	0	0	0	1	0	0	0	0	0	0
Bacterium NLAE-zl-P678; JQ607472.1.1434	JQ607472.1.1434	Bacteria; Proteobacteria; Gammaproteobacteria; Enterobacterales; Enterobacteriaceae; Escherichia-Shigella; Bacterium NLAE-zl-P678	9601	0	2645	147.708	12	476.775	64	2611	36	0	10	20	17	157	108	56	5	375	78	43	5	0	890	121	178	969	31	51	8	62	11	0	11	33	16	0	12	29	6	0	0	20	17	26	0	334	0
Bacillus malikii; MF682944.1.1391	MF682944.1.1391	Bacteria; Firmicutes; Bacilli; Bacillales; Bacillaceae; Bacillus; Bacillus malikii	585	0	585	9	0	72.5603	0	0	0	0	0	0	0	0	0	0	0	0	0	0	0	0	0	0	0	0	0	585	0	0	0	0	0	0	0	0	0	0	0	0	0	0	0	0	0	0	0
Serratia ureilytica; AJ854062.27.1505	AJ854062.27.1505	Bacteria; Proteobacteria; Gammaproteobacteria; Enterobacterales; Yersiniaceae; Serratia; Serratia ureilytica	676	0	118	10.4	0	25.0928	39	0	11	0	0	18	19	94	21	0	1	69	7	0	13	1	1	12	9	15	56	110	0	0	0	118	22	24	0	0	0	0	0	0	0	0	0	0	0	0	0
Bacterium NLAE-zl-P717; JQ607528.1.1437	JQ607528.1.1437	Bacteria; Proteobacteria; Gammaproteobacteria; Enterobacterales; Enterobacteriaceae; Escherichia-Shigella; Bacterium NLAE-zl-P717	5935	0	1600	91.3077	9	279.296	24	1600	25	0	9	21	11	89	61	22	2	235	28	464	6	0	561	86	84	324	12	35	2	39	13	0	4	15	9	0	11	11	5	1	0	17	3	16	0	309	0
Dietzia cinnamea; AJ920289.1.1486	AJ920289.1.1486	Bacteria; Actinobacteriota; Actinobacteria; Corynebacteriales; Dietziaceae; Dietzia; Dietzia cinnamea	606	0	331	9.32308	0	52.9646	0	0	0	0	0	0	0	0	0	0	0	0	0	0	0	0	0	0	0	0	0	0	0	0	0	0	331	0	0	0	0	0	275	0	0	0	0	0	0	0	0
Sphingobacterium sp. cxh-8; EF059711.1.1427	EF059711.1.1427	Bacteria; Bacteroidota; Bacteroidia; Sphingobacteriales; Sphingobacteriaceae; Sphingobacterium; Sphingobacterium sp. cxh-8	10204	0	4141	156.985	0	570.343	0	0	0	0	0	0	646	0	393	0	0	0	0	0	670	4141	0	1725	0	0	388	0	0	0	0	612	468	567	0	0	0	0	0	0	0	0	0	0	1	0	0
Pseudochrobactrum saccharolyticum; FJ493054.1.1389	FJ493054.1.1389	Bacteria; Proteobacteria; Alphaproteobacteria; Rhizobiales; Rhizobiaceae; Pseudochrobactrum; Pseudochrobactrum saccharolyticum	873	0	795	13.4308	0	98.6916	0	0	0	0	0	0	0	0	0	0	0	0	0	0	0	0	0	0	0	0	0	0	0	0	0	0	0	53	0	0	0	0	0	0	0	0	0	0	0	0	0
[Eubacterium] rectale M104/1; FP929043.489815.491335	FP929043.489815.491335	Bacteria; Firmicutes; Clostridia; Lachnospirales; Lachnospiraceae; Agathobacter; [Eubacterium] rectale M104/1	2705	0	1644	41.6154	0	240.958	0	0	0	0	0	0	1061	0	0	0	0	0	0	0	0	0	0	0	0	0	0	0	0	0	0	0	1644	0	0	0	0	0	0	0	0	0	0	0	0	0	0
Methylobacterium aquaticum; AJ635303.1.1406	AJ635303.1.1406	Bacteria; Proteobacteria; Alphaproteobacteria; Rhizobiales; Beijerinckiaceae; Methylobacterium-Methylorubrum; Methylobacterium aquaticum	587	0	519	9.03077	0	64.7934	0	0	0	0	0	0	0	0	0	0	0	0	0	0	0	0	0	0	0	0	519	0	0	0	0	0	0	0	0	0	0	0	0	0	0	0	68	0	0	0	0
Haemophilus parainfluenzae T3T1; FQ312002.825928.827467	FQ312002.825928.827467	Bacteria; Proteobacteria; Gammaproteobacteria; Enterobacterales; Pasteurellaceae; Haemophilus; Haemophilus parainfluenzae T3T1	2966	0	2338	45.6308	0	293.036	0	0	0	0	0	0	170	0	0	0	17	0	0	0	359	0	0	0	2338	0	0	0	0	0	0	0	0	0	0	0	0	0	0	0	0	0	82	0	0	0	0
Lactobacillus johnsonii; FJ557010.1.1440	FJ557010.1.1440	Bacteria; Firmicutes; Bacilli; Lactobacillales; Lactobacillaceae; Lactobacillus; Lactobacillus johnsonii	11781	0	7663	181.246	0	977.847	0	0	0	0	0	1	0	0	0	0	0	0	0	0	0	0	0	0	0	0	0	0	601	0	0	0	0	0	0	0	0	0	0	0	0	7663	12	0	690	0	0
Pantoea agglomerans; MF765336.1.1250	MF765336.1.1250	Bacteria; Proteobacteria; Gammaproteobacteria; Enterobacterales; Enterobacteriaceae; Enterobacter; Pantoea agglomerans	41767	0	4764	642.569	1	1128.41	8	3	2293	1	934	609	221	4764	1808	1955	438	2716	3006	2692	1261	0	1008	4	1033	56	3629	3085	0	0	1524	3417	743	1143	1	0	0	0	0	0	1	0	1	0	0	0	0
Modestobacter versicolor; AJ871304.1.1448	AJ871304.1.1448	Bacteria; Actinobacteriota; Actinobacteria; Frankiales; Geodermatophilaceae; Modestobacter; Modestobacter versicolor	982	0	980	15.1077	0	121.55	0	0	0	0	0	0	0	0	0	0	0	0	0	980	0	0	0	0	0	0	0	0	0	0	0	0	0	0	0	0	0	0	0	0	0	0	0	1	0	0	0
Raoultella ornithinolytica; EU834264.1.1464	EU834264.1.1464	Bacteria; Proteobacteria; Gammaproteobacteria; Enterobacterales; Enterobacteriaceae; Enterobacter; Raoultella ornithinolytica	1817	0	959	27.9538	0	135.742	2	1	22	1	0	959	531	0	0	0	79	0	0	0	0	0	0	1	0	0	16	1	0	0	2	67	0	0	0	0	0	0	0	0	0	0	0	0	0	0	0
Campylobacter ureolyticus; HM007586.1.1312	HM007586.1.1312	Bacteria; Campylobacterota; Campylobacteria; Campylobacterales; Campylobacteraceae; Campylobacter; Campylobacter ureolyticus	2251	0	2251	34.6308	0	279.202	0	0	0	0	0	0	0	0	0	0	0	0	0	0	0	0	0	0	0	0	0	0	0	2251	0	0	0	0	0	0	0	0	0	0	0	0	0	0	0	0	0
Lactuca sativa; AP007232.135184.136674	AP007232.135184.136674	Bacteria; Cyanobacteria; Cyanobacteriia; Chloroplast; ; ; Lactuca sativa	12854	0	6986	197.754	0	915.25	6986	0	409	0	0	2150	371	0	0	818	0	0	0	0	774	0	0	0	0	0	1	0	0	0	318	0	0	1026	0	0	0	0	0	0	0	0	0	0	0	0	0
Brevundimonas sp. X60; KF017644.1.1366	KF017644.1.1366	Bacteria; Proteobacteria; Alphaproteobacteria; Caulobacterales; Caulobacteraceae; Brevundimonas; Brevundimonas sp. X60	1802	0	968	27.7231	0	127.701	0	0	0	303	0	0	0	0	0	0	0	24	0	0	0	0	0	0	0	0	0	0	0	0	0	0	37	41	0	0	167	0	0	0	0	0	0	0	0	0	0
Lactococcus piscium MKFS47; LN774769.2310468.2312011	LN774769.2310468.2312011	Bacteria; Firmicutes; Bacilli; Lactobacillales; Streptococcaceae; Lactococcus; Lactococcus piscium MKFS47	1032	0	1032	15.8769	0	128.004	0	0	0	0	0	0	0	0	0	0	0	0	0	0	0	0	0	0	0	0	0	0	0	0	0	0	0	0	0	0	0	0	0	0	0	0	0	1032	0	0	0
Corynebacterium sp. CK01; LN827533.1.1476	LN827533.1.1476	Bacteria; Actinobacteriota; Actinobacteria; Corynebacteriales; Corynebacteriaceae; Corynebacterium; Corynebacterium sp. CK01	19990	0	17004	307.538	0	2113.74	0	0	0	0	0	0	1	0	17004	0	0	464	0	1480	0	0	0	2	0	0	0	0	0	0	0	601	0	436	0	0	0	0	0	0	0	0	1	0	0	0	0
Cryptomeria japonica (Japanese cedar); AP010967.106068.107578	AP010967.106068.107578	Bacteria; Cyanobacteria; Cyanobacteriia; Chloroplast; ; ; Cryptomeria japonica (Japanese cedar)	840	0	840	12.9231	0	104.189	0	0	0	0	0	0	0	0	0	0	0	0	0	0	0	0	0	0	0	0	0	0	0	0	0	0	0	0	0	0	0	0	0	0	0	0	0	0	0	0	0
Pseudomonas sp. MWH1; AJ556801.1.1476	AJ556801.1.1476	Bacteria; Proteobacteria; Gammaproteobacteria; Pseudomonadales; Pseudomonadaceae; Pseudomonas; Pseudomonas sp. MWH1	97086	0	12482	1493.63	177	2540.48	1026	24	528	111	2180	219	2213	4198	3426	3098	313	1581	5480	4326	2764	1570	1274	1589	2266	6480	2150	4487	4475	11048	76	12482	725	3270	2956	592	7071	0	2	0	0	0	0	0	0	1	0
Gemella haemolysans; AM157450.1.1517	AM157450.1.1517	Bacteria; Firmicutes; Bacilli; Staphylococcales; Gemellaceae; Gemella; Gemella haemolysans	1569	0	974	24.1385	0	132.652	0	0	0	0	0	436	0	0	0	0	0	0	0	0	0	0	0	0	0	0	0	0	0	0	974	159	0	0	0	0	0	0	0	0	0	0	0	0	0	0	0
Pseudomonas fluorescens; FJ787327.1.1452	FJ787327.1.1452	Bacteria; Proteobacteria; Gammaproteobacteria; Pseudomonadales; Pseudomonadaceae; Pseudomonas; Pseudomonas fluorescens	2328	0	455	35.8154	1	98.6555	14	0	6	6	3	4	16	14	14	9	89	11	12	24	13	44	2	0	6	19	1	8	0	0	18	33	3	14	0	0	0	0	0	0	3	0	0	0	0	0	0
Clostridium sp. A3LF 68; FR850658.1.1453	FR850658.1.1453	Bacteria; Firmicutes; Clostridia; Clostridiales; Clostridiaceae; Hathewaya; Clostridium sp. A3LF 68	78640	0	38016	1209.85	0	5431.95	1	0	0	1	0	902	58	3135	343	545	1	0	1	0	119	0	0	1	1	0	1	0	38016	77	0	0	1	121	7534	7380	20396	0	0	0	0	0	0	0	0	0	0
Pseudomonas fluorescens; JQ361765.1.1534	JQ361765.1.1534	Bacteria; Proteobacteria; Gammaproteobacteria; Pseudomonadales; Pseudomonadaceae; Pseudomonas; Pseudomonas fluorescens	562	0	117	8.64615	0	24.2599	6	0	2	0	0	0	7	1	4	1	0	5	4	10	3	14	0	0	0	8	1	3	0	0	4	5	1	3	0	0	0	0	0	0	1	0	0	0	0	0	0
Pseudomonas reinekei; AM293565.1.1492	AM293565.1.1492	Bacteria; Proteobacteria; Gammaproteobacteria; Pseudomonadales; Pseudomonadaceae; Pseudomonas; Pseudomonas reinekei	711	0	164	10.9385	0	31.9995	3	0	7	1	1	1	5	3	3	4	2	6	5	5	5	13	0	0	3	5	2	1	0	0	6	3	4	3	0	0	0	0	0	0	1	0	0	0	0	0	0
Roseomonas sp. Sr43; JX949220.1.1359	JX949220.1.1359	Bacteria; Proteobacteria; Alphaproteobacteria; Acetobacterales; Acetobacteraceae; Roseomonas; Roseomonas sp. Sr43	882	0	881	13.5692	0	109.273	0	0	0	0	0	0	0	0	0	0	0	1	0	0	0	0	0	0	0	0	0	881	0	0	0	0	0	0	0	0	0	0	0	0	0	0	0	0	0	0	0
Prevotella melaninogenica; AY323525.1.1506	AY323525.1.1506	Bacteria; Bacteroidota; Bacteroidia; Bacteroidales; Prevotellaceae; Prevotella_7; Prevotella melaninogenica	610	0	516	9.38462	0	64.8314	0	0	0	0	0	0	0	0	0	0	0	0	0	0	0	0	0	0	0	0	0	0	0	0	0	0	0	0	0	0	0	0	92	0	0	0	0	0	0	0	0
Citrobacter freundii; KC202272.1.1448	KC202272.1.1448	Bacteria; Proteobacteria; Gammaproteobacteria; Enterobacterales; Enterobacteriaceae; Citrobacter; Citrobacter freundii	21304	0	4218	327.754	0	849.02	0	7	1247	0	0	0	0	2200	0	1	277	2933	0	1484	480	0	0	0	4218	437	1	2466	0	0	296	3050	1	78	1	0	0	0	0	0	0	0	0	0	0	0	0
Alcaligenes sp. CCBAU 10750; EF377320.1.1444	EF377320.1.1444	Bacteria; Proteobacteria; Gammaproteobacteria; Burkholderiales; Alcaligenaceae; Achromobacter; Alcaligenes sp. CCBAU 10750	1757	0	1492	27.0308	0	186.239	0	0	0	0	0	0	0	0	0	0	0	1492	0	0	0	0	0	0	0	0	0	0	0	0	0	0	0	188	0	0	0	0	0	0	0	0	0	0	0	0	0
Staphylococcus pettenkoferi; AM265622.1.1517	AM265622.1.1517	Bacteria; Firmicutes; Bacilli; Staphylococcales; Staphylococcaceae; Staphylococcus; Staphylococcus pettenkoferi	693	0	403	10.6615	0	61.1249	0	0	0	0	0	0	290	0	0	0	0	0	0	0	0	0	0	0	0	0	0	0	0	0	0	0	0	0	0	0	0	0	403	0	0	0	0	0	0	0	0
Methylobacterium iners; EF174497.1.1353	EF174497.1.1353	Bacteria; Proteobacteria; Alphaproteobacteria; Rhizobiales; Beijerinckiaceae; Methylobacterium-Methylorubrum; Methylobacterium iners	2942	0	2942	45.2615	0	364.91	0	0	0	0	0	0	0	0	0	0	0	0	0	0	0	0	0	2942	0	0	0	0	0	0	0	0	0	0	0	0	0	0	0	0	0	0	0	0	0	0	0
Unidentified; HJ352582.1.1403	HJ352582.1.1403	Bacteria; Deinococcota; Deinococci; Deinococcales; Deinococcaceae; Deinococcus; Unidentified	1312	0	502	20.1846	0	86.057	0	0	0	0	0	0	462	0	0	502	0	0	0	0	125	0	0	0	0	0	0	0	0	0	0	0	108	0	81	0	0	0	0	34	0	0	0	0	0	0	0
Bacterium; KX601072.1.1388	KX601072.1.1388	Bacteria; Proteobacteria; Alphaproteobacteria; Sphingomonadales; Sphingomonadaceae; Sphingomonas; Bacterium	1889	0	1889	29.0615	0	234.302	0	0	0	0	0	0	0	0	0	0	0	0	0	0	0	0	0	1889	0	0	0	0	0	0	0	0	0	0	0	0	0	0	0	0	0	0	0	0	0	0	0
Bacillus firmus; KU551896.1.1320	KU551896.1.1320	Bacteria; Firmicutes; Bacilli; Bacillales; Bacillaceae; Bacillus; Bacillus firmus	1799	0	1799	27.6769	0	223.138	0	0	0	0	0	0	0	0	0	0	0	0	0	0	0	0	0	0	0	0	0	0	0	0	0	0	0	0	0	0	0	0	0	0	0	0	0	0	0	0	0
Massilia timonae; KX676495.1.1436	KX676495.1.1436	Bacteria; Proteobacteria; Gammaproteobacteria; Burkholderiales; Oxalobacteraceae; Massilia; Massilia timonae	2947	0	2945	45.3385	0	365.278	0	0	0	0	0	0	0	0	0	0	0	0	0	0	0	0	0	0	0	0	0	0	0	2945	0	0	0	0	1	0	0	0	0	0	0	0	0	0	0	0	0
Enterobacter sp. GIST-WP4s1; EF428992.1.1379	EF428992.1.1379	Bacteria; Proteobacteria; Gammaproteobacteria; Enterobacterales; Enterobacteriaceae; Enterobacter; Enterobacter sp. GIST-WP4s1	1146	0	127	17.6308	0	26.9974	33	0	14	9	13	18	55	78	54	18	9	38	45	86	21	21	25	31	60	75	68	59	0	0	31	127	28	49	0	0	1	0	0	0	0	0	0	0	1	0	0
Uncultured bacterium; JQ187284.1.1353	JQ187284.1.1353	Bacteria; Firmicutes; Bacilli; Erysipelotrichales; Erysipelatoclostridiaceae; Catenibacterium; Uncultured bacterium	1073	0	441	16.5077	0	73.0503	0	0	119	0	0	0	441	0	0	0	0	0	0	0	0	0	0	0	0	0	0	0	0	0	0	0	354	0	0	0	0	0	0	0	0	0	0	0	0	0	0
Bacillus sp. PAMU-1.13; AB118223.1.1504	AB118223.1.1504	Bacteria; Firmicutes; Bacilli; Bacillales; Bacillaceae; Bacillus; Bacillus sp. PAMU-1.13	2871	0	2868	44.1692	0	355.726	0	0	0	0	0	0	0	0	2	0	0	0	0	0	0	0	0	0	0	0	0	0	0	0	0	0	0	0	0	0	2868	0	0	0	0	0	0	0	0	0	0
Streptococcus salivarius subsp. thermophilus; LC061614.1.1517	LC061614.1.1517	Bacteria; Firmicutes; Bacilli; Lactobacillales; Streptococcaceae; Streptococcus; Streptococcus salivarius subsp. thermophilus	1254	0	179	19.2923	0	43.3592	54	0	131	38	0	179	150	2	0	82	18	0	0	0	146	0	0	14	3	0	2	0	0	11	119	68	91	111	0	12	14	0	0	0	3	0	0	0	0	4	0
Cutibacterium acnes; GQ496494.1.1421	GQ496494.1.1421	Bacteria; Actinobacteriota; Actinobacteria; Propionibacteriales; Propionibacteriaceae; Cutibacterium; Cutibacterium acnes	632	0	201	9.72308	0	30.6082	0	0	0	0	0	0	0	39	51	0	0	9	62	63	0	0	201	0	0	4	75	0	0	0	0	0	0	87	0	5	0	0	0	0	0	0	0	0	0	0	0
Corynebacterium vitaeruminis; JX986971.1.1472	JX986971.1.1472	Bacteria; Actinobacteriota; Actinobacteria; Corynebacteriales; Corynebacteriaceae; Corynebacterium; Corynebacterium vitaeruminis	498	0	300	7.66154	0	44.2628	0	0	0	0	0	0	0	0	300	0	0	0	0	0	0	0	0	0	0	0	0	0	0	0	0	0	0	0	0	0	0	0	0	0	0	0	0	0	0	0	0
Pedicularis cheilanthifolia; KY751712.101568.103083	KY751712.101568.103083	Bacteria; Cyanobacteria; Cyanobacteriia; Chloroplast; ; ; Pedicularis cheilanthifolia	4427	0	2922	68.1077	0	374.607	6	0	4	0	0	0	331	0	0	600	38	0	0	0	523	0	0	2922	0	0	0	0	0	0	0	0	0	3	0	0	0	0	0	0	0	0	0	0	0	0	0
Escherichia coli O127:H6 str. E2348/69; FM180568.4238425.4239966	FM180568.4238425.4239966	Bacteria; Proteobacteria; Gammaproteobacteria; Enterobacterales; Enterobacteriaceae; Escherichia-Shigella; Escherichia coli O127:H6 str. E2348/69	824	0	217	12.6769	2	39.154	6	209	6	0	2	2	2	14	11	2	0	37	3	6	2	5	103	13	18	60	3	5	2	6	4	0	1	1	0	0	1	5	2	1	0	3	0	3	0	27	0
Georgenia sp. T46; KC464838.1.1446	KC464838.1.1446	Bacteria; Actinobacteriota; Actinobacteria; Micrococcales; Bogoriellaceae; Georgenia; Georgenia sp. T46	1189	0	1189	18.2923	0	147.477	0	0	0	0	0	0	0	1189	0	0	0	0	0	0	0	0	0	0	0	0	0	0	0	0	0	0	0	0	0	0	0	0	0	0	0	0	0	0	0	0	0
Citrobacter freundii; HQ324431.1.1445	HQ324431.1.1445	Bacteria; Proteobacteria; Gammaproteobacteria; Enterobacterales; Enterobacteriaceae; Citrobacter; Citrobacter freundii	5293	0	1614	81.4308	0	297.048	0	0	1349	523	0	0	442	0	1	0	0	5	0	3	0	0	0	12	0	0	1077	3	0	0	90	1614	0	0	0	0	0	0	0	0	0	0	0	0	0	0	0
Pantoea sp. XJ01; GQ853416.1.1513	GQ853416.1.1513	Bacteria; Proteobacteria; Gammaproteobacteria; Enterobacterales; Erwiniaceae; Pantoea; Pantoea sp. XJ01	582	0	582	8.95385	0	72.1882	0	0	0	0	0	0	0	0	0	0	0	0	0	0	582	0	0	0	0	0	0	0	0	0	0	0	0	0	0	0	0	0	0	0	0	0	0	0	0	0	0
Uncultured bacterium; GQ898380.1.1512	GQ898380.1.1512	Bacteria; Firmicutes; Bacilli; Lactobacillales; Streptococcaceae; Streptococcus; Uncultured bacterium	774	0	538	11.9077	0	67.2818	9	0	16	538	0	84	23	0	0	5	1	0	0	0	21	0	0	5	2	0	0	0	0	0	23	10	16	11	0	0	8	0	0	0	1	0	0	0	0	0	0
Streptococcus salivarius subsp. thermophilus; KC545919.1.1482	KC545919.1.1482	Bacteria; Firmicutes; Bacilli; Lactobacillales; Streptococcaceae; Streptococcus; Streptococcus salivarius subsp. thermophilus	4298	0	627	66.1231	0	150.705	342	0	464	153	0	627	508	8	0	229	59	0	1	0	435	0	0	8	0	0	0	2	0	34	403	250	345	372	0	46	3	0	0	2	0	0	0	0	0	3	0
Marmoricola scoriae; FN386750.1.1425	FN386750.1.1425	Bacteria; Actinobacteriota; Actinobacteria; Propionibacteriales; Nocardioidaceae; Marmoricola; Marmoricola scoriae	1138	0	1137	17.5077	0	141.026	0	0	0	0	0	0	0	0	0	0	0	0	0	0	0	0	0	1137	0	0	1	0	0	0	0	0	0	0	0	0	0	0	0	0	0	0	0	0	0	0	0
Streptococcus salivarius subsp. thermophilus; KC545932.1.1472	KC545932.1.1472	Bacteria; Firmicutes; Bacilli; Lactobacillales; Streptococcaceae; Streptococcus; Streptococcus salivarius subsp. thermophilus	511	0	66	7.86154	0	18.4492	38	0	51	15	0	62	66	3	0	22	2	0	0	0	66	0	0	0	0	0	0	0	0	8	64	32	28	50	0	3	0	0	0	0	0	0	0	0	0	1	0
Chryseobacterium arthrosphaerae; FN398101.1.1364	FN398101.1.1364	Bacteria; Bacteroidota; Bacteroidia; Flavobacteriales; Weeksellaceae; Chryseobacterium; Chryseobacterium arthrosphaerae	2172	0	2170	33.4154	0	269.152	0	0	0	0	0	0	0	0	0	0	0	0	0	0	0	0	0	1	0	0	0	0	0	0	0	0	0	0	0	0	2170	0	0	0	1	0	0	0	0	0	0
Unidentified; HK556335.3.1370	HK556335.3.1370	Bacteria; Firmicutes; Clostridia; Lachnospirales; Lachnospiraceae; Blautia; Unidentified	3732	0	3732	57.4154	0	462.898	0	0	0	0	0	0	0	0	0	0	0	0	0	0	0	0	0	0	0	0	3732	0	0	0	0	0	0	0	0	0	0	0	0	0	0	0	0	0	0	0	0
Enterobacter sp. Nj-68; AM491469.1.1503	AM491469.1.1503	Bacteria; Proteobacteria; Gammaproteobacteria; Enterobacterales; Enterobacteriaceae; Enterobacter; Enterobacter sp. Nj-68	509	0	155	7.83077	0	21.3202	5	12	17	0	1	10	13	29	28	5	0	57	3	3	2	1	24	29	5	155	2	17	0	0	4	0	1	18	0	0	0	0	0	0	1	0	0	0	0	2	0
Faecalicoccus pleomorphus; HQ452862.1.1498	HQ452862.1.1498	Bacteria; Firmicutes; Bacilli; Erysipelotrichales; Erysipelotrichaceae; Faecalicoccus; Faecalicoccus pleomorphus	943	0	942	14.5077	0	116.839	0	0	0	0	0	0	0	0	0	0	0	0	0	0	0	0	0	942	0	0	0	0	0	0	0	1	0	0	0	0	0	0	0	0	0	0	0	0	0	0	0
Cucumis sativus (cucumber); AY258271.3216.5093	AY258271.3216.5093	Bacteria; Proteobacteria; Alphaproteobacteria; Rickettsiales; Mitochondria; ; Cucumis sativus (cucumber)	599	0	448	9.21538	0	58.3611	0	0	0	0	0	0	151	0	0	0	0	0	0	0	0	0	0	0	0	0	0	0	0	0	0	0	448	0	0	0	0	0	0	0	0	0	0	0	0	0	0
Staphylococcus aureus; LS483311.1987517.1989056	LS483311.1987517.1989056	Bacteria; Firmicutes; Bacilli; Staphylococcales; Staphylococcaceae; Staphylococcus; Staphylococcus aureus	1312	0	1311	20.1846	0	162.608	0	0	0	0	0	0	0	0	0	0	0	0	0	0	0	0	0	0	0	0	0	0	0	0	0	0	0	0	0	0	0	0	0	0	0	0	0	0	0	0	0
Bacterium 28S414; KC734117.1.1418	KC734117.1.1418	Bacteria; Proteobacteria; Gammaproteobacteria; Pseudomonadales; Moraxellaceae; Acinetobacter; Bacterium 28S414	17004	0	8500	261.6	0	1173.83	1489	0	0	1	560	0	301	0	0	506	0	1420	0	0	1	0	0	0	0	0	0	0	0	8500	0	0	0	0	0	301	3924	0	0	0	0	0	0	0	0	0	0
Escherichia fergusonii; KX980479.1.1446	KX980479.1.1446	Bacteria; Proteobacteria; Gammaproteobacteria; Enterobacterales; Enterobacteriaceae; Escherichia-Shigella; Escherichia fergusonii	736	0	203	11.3231	1	35.8029	3	186	1	0	0	3	1	13	11	1	0	25	2	11	0	3	91	8	16	45	1	5	0	3	1	0	0	2	0	0	1	0	1	0	0	2	0	1	0	47	0
Paracoccus sp; KX989259.1.1371	KX989259.1.1371	Bacteria; Proteobacteria; Alphaproteobacteria; Rhodobacterales; Rhodobacteraceae; Paracoccus; Paracoccus sp	1072	0	1071	16.4923	0	132.839	0	0	0	0	0	0	0	0	0	0	0	0	0	0	0	0	0	0	1	0	0	0	0	0	0	0	0	0	0	0	0	0	0	0	1071	0	0	0	0	0	0
Porphyromonas sp. feline oral taxon 109; KM462103.1.1512	KM462103.1.1512	Bacteria; Bacteroidota; Bacteroidia; Bacteroidales; Porphyromonadaceae; Porphyromonas; Porphyromonas sp. feline oral taxon 109	1326	0	1326	20.4	0	164.47	0	0	0	0	0	0	0	0	0	0	0	0	0	0	0	0	0	0	0	0	0	1326	0	0	0	0	0	0	0	0	0	0	0	0	0	0	0	0	0	0	0
Bacterium 14W323; KC734178.1.1427	KC734178.1.1427	Bacteria; Proteobacteria; Gammaproteobacteria; Enterobacterales; Enterobacteriaceae; Escherichia-Shigella; Bacterium 14W323	767	0	231	11.8	1	39.1269	10	231	3	0	0	2	2	10	8	3	0	28	5	3	0	0	71	10	13	54	1	5	0	9	1	0	0	5	2	0	1	2	1	0	0	1	0	4	0	28	0
Enterobacter ludwigii; JX015367.1.1403	JX015367.1.1403	Bacteria; Proteobacteria; Gammaproteobacteria; Enterobacterales; Enterobacteriaceae; Enterobacter; Enterobacter ludwigii	1163	0	112	17.8923	0	29.3583	103	0	35	2	18	18	48	110	35	29	10	49	69	45	12	22	0	42	2	81	112	76	0	0	25	66	40	22	0	0	0	0	0	0	0	0	0	0	0	0	0
Klebsiella oxytoca; KP418800.1.1443	KP418800.1.1443	Bacteria; Proteobacteria; Gammaproteobacteria; Enterobacterales; Enterobacteriaceae; Enterobacter; Klebsiella oxytoca	559	0	70	8.6	0	14.3634	6	0	5	5	5	15	12	35	21	9	6	8	29	70	10	29	19	20	22	34	28	28	0	0	7	56	5	29	0	0	0	0	0	0	0	0	1	0	0	0	0
Nesterenkonia sp. JS3; HQ704868.1.1255	HQ704868.1.1255	Bacteria; Actinobacteriota; Actinobacteria; Micrococcales; Micrococcaceae; Micrococcus; Nesterenkonia sp. JS3	19045	0	3801	293	0	797.36	0	0	0	0	199	0	122	3801	0	254	209	0	0	0	0	0	0	0	0	1196	0	0	0	2915	1192	0	501	0	0	2199	0	723	0	0	0	1302	0	0	0	0	834
Afipia genosp. 14; AM943032.1.1214	AM943032.1.1214	Bacteria; Proteobacteria; Alphaproteobacteria; Caulobacterales; Caulobacteraceae; Phenylobacterium; Afipia genosp. 14	499	0	499	7.67692	0	61.8933	0	0	0	0	0	0	0	0	0	0	0	0	0	0	0	0	0	499	0	0	0	0	0	0	0	0	0	0	0	0	0	0	0	0	0	0	0	0	0	0	0
Escherichia coli BL21(DE3); AM946981.226604.228144	AM946981.226604.228144	Bacteria; Proteobacteria; Gammaproteobacteria; Enterobacterales; Enterobacteriaceae; Escherichia-Shigella; Escherichia coli BL21(DE3)	4727	0	2859	72.7231	0	367.613	0	22	0	0	0	1	0	0	2	0	0	5	1	0	0	2859	6	0	1	7	0	141	0	0	0	0	0	0	0	0	0	0	252	0	1	0	21	0	0	1	1
Klebsiella sp. SUS11K; KF991507.1.1297	KF991507.1.1297	Bacteria; Proteobacteria; Gammaproteobacteria; Enterobacterales; Enterobacteriaceae; Escherichia-Shigella; Klebsiella sp. SUS11K	12241	0	3450	188.323	16	610.709	78	3450	37	0	19	40	27	215	152	49	8	513	54	90	12	2	1193	129	243	720	20	56	12	98	62	0	8	54	13	0	16	47	8	1	1	29	0	40	0	616	0
Klebsiella sp. SUS3K; KF991499.1.1296	KF991499.1.1296	Bacteria; Proteobacteria; Gammaproteobacteria; Enterobacterales; Enterobacteriaceae; Escherichia-Shigella; Klebsiella sp. SUS3K	920	0	244	14.1538	1	43.5019	5	236	4	0	3	3	2	20	31	5	0	34	6	6	1	0	101	8	19	51	0	8	1	9	1	1	0	2	3	0	0	3	0	0	0	3	0	2	0	42	0
Flavobacterium sp. sptzw12; GU377103.1.1412	GU377103.1.1412	Bacteria; Bacteroidota; Bacteroidia; Sphingobacteriales; Sphingobacteriaceae; Pedobacter; Flavobacterium sp. sptzw12	6865	0	6864	105.615	0	851.372	0	0	0	0	0	0	0	0	0	0	0	0	0	0	1	0	0	0	0	0	0	0	0	6864	0	0	0	0	0	0	0	0	0	0	0	0	0	0	0	0	0
Streptococcus salivarius subsp. thermophilus; HQ721261.1.1474	HQ721261.1.1474	Bacteria; Firmicutes; Bacilli; Lactobacillales; Streptococcaceae; Streptococcus; Streptococcus salivarius subsp. thermophilus	1098	0	150	16.8923	0	37.5221	61	0	90	27	0	149	119	2	0	75	25	1	0	0	150	0	0	15	3	0	1	0	0	3	89	73	98	87	0	16	6	0	0	0	5	0	0	0	0	1	0
Pseudomonas fluorescens; JX192649.1.1409	JX192649.1.1409	Bacteria; Proteobacteria; Gammaproteobacteria; Pseudomonadales; Pseudomonadaceae; Pseudomonas; Pseudomonas fluorescens	420799	0	86583	6473.83	155	18377.2	1649	21	1171	555	1031	496	3663	1918	2425	1952	576	2732	3141	6385	2740	8336	242	1	773	3504	706	1443	2	1	2601	6700	1059	2162	3	1	0	0	0	0	420	0	1	0	2	0	6
Escherichia coli; AB272346.1.1223	AB272346.1.1223	Bacteria; Proteobacteria; Gammaproteobacteria; Enterobacterales; Enterobacteriaceae; Escherichia-Shigella; Escherichia coli	570	0	168	8.76923	0	28.8594	9	158	1	0	0	2	0	20	5	3	0	27	1	7	0	0	41	10	20	31	0	4	0	2	3	0	0	3	2	0	0	3	0	0	0	1	0	2	0	21	0
Escherichia coli; KM870907.1.1511	KM870907.1.1511	Bacteria; Proteobacteria; Gammaproteobacteria; Enterobacterales; Enterobacteriaceae; Escherichia-Shigella; Escherichia coli	826	0	258	12.7077	1	41.559	5	258	4	0	2	2	1	18	9	2	0	33	0	6	1	1	81	13	20	50	1	6	0	9	1	0	0	2	0	0	3	2	1	0	0	2	0	6	0	24	0
Salmonella enterica; LS483454.4570159.4571688	LS483454.4570159.4571688	Bacteria; Proteobacteria; Gammaproteobacteria; Enterobacterales; Enterobacteriaceae; Salmonella; Salmonella enterica	639	0	119	9.83077	0	18.4209	17	0	13	10	19	11	9	20	22	11	8	20	23	54	7	6	24	22	27	33	39	44	0	0	7	119	26	22	0	0	0	0	0	0	0	0	0	0	0	0	0
Methylobacterium adhaesivum; AB698720.1.1455	AB698720.1.1455	Bacteria; Proteobacteria; Alphaproteobacteria; Rhizobiales; Beijerinckiaceae; Methylobacterium-Methylorubrum; Methylobacterium adhaesivum	2325	0	2325	35.7692	0	288.381	0	0	0	0	0	0	0	0	0	0	0	0	0	0	0	0	0	2325	0	0	0	0	0	0	0	0	0	0	0	0	0	0	0	0	0	0	0	0	0	0	0
Corynebacterium kroppenstedtii; AY524774.1.1442	AY524774.1.1442	Bacteria; Actinobacteriota; Actinobacteria; Corynebacteriales; Corynebacteriaceae; Corynebacterium; Corynebacterium kroppenstedtii	1575	0	647	24.2308	0	111.291	0	0	0	0	0	0	0	0	0	0	0	0	0	0	0	0	0	0	0	0	0	0	0	0	0	0	0	0	0	0	0	0	0	0	0	0	0	0	0	0	501
Unidentified; HW066469.1.1497	HW066469.1.1497	Bacteria; Firmicutes; Clostridia; Lachnospirales; Lachnospiraceae; Blautia; Unidentified	3953	0	3953	60.8154	0	490.309	0	0	0	0	0	0	0	0	0	0	0	0	0	0	0	0	0	0	0	0	0	0	0	0	0	0	0	0	0	0	0	0	0	0	0	0	0	0	0	0	0
Escherichia coli; MG751328.1.1453	MG751328.1.1453	Bacteria; Proteobacteria; Gammaproteobacteria; Enterobacterales; Enterobacteriaceae; Escherichia-Shigella; Escherichia coli	18653	0	5362	286.969	25	945.5	174	5362	72	0	29	71	60	289	239	92	8	769	82	79	17	1	1750	270	308	1202	41	105	21	165	41	0	12	56	23	0	31	59	12	2	0	40	4	43	0	639	0
Lachnospiraceae bacterium 610; AB700367.1.1497	AB700367.1.1497	Bacteria; Firmicutes; Clostridia; Lachnospirales; Lachnospiraceae; Blautia; Lachnospiraceae bacterium 610	1985	0	1985	30.5385	0	246.209	0	0	0	0	0	0	0	0	0	0	0	0	0	0	0	0	0	0	0	0	0	0	0	0	0	0	0	0	0	0	0	0	0	0	0	0	0	0	0	0	0
Pseudomonas formosensis; JF432053.1.1493	JF432053.1.1493	Bacteria; Proteobacteria; Gammaproteobacteria; Pseudomonadales; Pseudomonadaceae; Pseudomonas; Pseudomonas formosensis	10818	0	2392	166.431	0	506.178	0	2	274	0	0	0	0	0	0	0	111	0	0	2	182	0	0	0	0	0	0	0	0	2392	0	0	0	373	0	2307	0	0	0	0	0	0	0	1912	1083	0	0
Uncultured bacterium; FJ833807.1.1396	FJ833807.1.1396	Bacteria; Proteobacteria; Gammaproteobacteria; Enterobacterales; Enterobacteriaceae; Escherichia-Shigella; Uncultured bacterium	3611	0	1097	55.5538	5	187.465	24	1097	20	0	5	13	8	48	53	16	0	144	23	10	6	0	338	48	47	228	5	22	1	30	6	0	0	11	5	0	2	12	3	0	0	13	1	18	0	105	0
Staphylococcus sp. STY20; HQ220142.1.1518	HQ220142.1.1518	Bacteria; Firmicutes; Bacilli; Staphylococcales; Staphylococcaceae; Staphylococcus; Staphylococcus sp. STY20	8070	0	7765	124.154	0	963.272	0	0	0	0	0	0	0	0	0	0	0	0	0	0	0	0	0	7765	0	0	0	0	0	0	0	0	0	0	0	0	1	0	0	0	0	0	0	0	0	0	0
[Clostridium] leptum; HW798619.1.1493	HW798619.1.1493	Bacteria; Firmicutes; Clostridia; Oscillospirales; Oscillospiraceae; Oscillibacter; [Clostridium] leptum	1024	0	1020	15.7538	0	126.508	0	0	0	0	0	0	0	0	0	0	0	0	0	0	0	0	0	0	0	0	0	1	0	0	0	0	0	0	0	0	0	0	0	0	0	0	0	0	0	0	0
Bacterium ASP3; KT369684.1.1405	KT369684.1.1405	Bacteria; Proteobacteria; Gammaproteobacteria; Pseudomonadales; Pseudomonadaceae; Pseudomonas; Bacterium ASP3	638	0	158	9.81538	0	28.8687	3	0	2	2	0	1	4	6	1	2	3	8	4	10	4	11	0	0	1	7	2	1	0	0	2	14	0	2	0	0	0	0	0	0	1	0	0	0	0	0	0
Veillonella parvula; KP944174.1.1466	KP944174.1.1466	Bacteria; Firmicutes; Negativicutes; Veillonellales-Selenomonadales; Veillonellaceae; Veillonella; Veillonella parvula	748	0	748	11.5077	0	92.778	0	0	0	0	0	0	0	0	0	0	0	0	0	0	0	0	0	0	0	0	0	0	0	0	0	0	0	0	0	0	0	0	0	0	0	0	0	0	748	0	0
Escherichia coli; LT601384.4343825.4345356	LT601384.4343825.4345356	Bacteria; Proteobacteria; Gammaproteobacteria; Enterobacterales; Enterobacteriaceae; Escherichia-Shigella; Escherichia coli	562	0	160	8.64615	1	28.453	3	160	1	0	0	3	4	13	5	5	0	32	1	4	1	0	40	5	12	36	0	0	0	6	1	0	1	1	1	0	1	2	0	0	0	0	0	1	0	17	0
Blastococcus sp. GB5; AB540016.1.1369	AB540016.1.1369	Bacteria; Actinobacteriota; Actinobacteria; Frankiales; Geodermatophilaceae; Blastococcus; Blastococcus sp. GB5	1151	0	1151	17.7077	0	142.764	0	0	0	0	0	0	0	0	0	0	0	0	0	0	0	0	0	0	0	0	0	0	0	0	0	0	0	0	0	0	0	0	0	0	0	0	0	0	0	0	0
Chryseobacterium sp. CO82May; KJ482824.1.1382	KJ482824.1.1382	Bacteria; Bacteroidota; Bacteroidia; Flavobacteriales; Weeksellaceae; Chryseobacterium; Chryseobacterium sp. CO82May	566	0	72	8.70769	0	16.1581	0	0	24	4	7	8	8	62	38	28	3	30	32	9	15	68	0	21	24	5	6	14	0	0	19	72	17	24	0	0	0	0	0	0	0	0	0	0	0	0	0
Cupriavidus necator; JX627314.1.1438	JX627314.1.1438	Bacteria; Proteobacteria; Gammaproteobacteria; Burkholderiales; Burkholderiaceae; Cupriavidus; Cupriavidus necator	1506	0	1506	23.1692	0	186.796	0	0	0	0	0	0	0	0	0	0	0	0	0	0	0	0	0	0	0	0	0	0	0	0	1506	0	0	0	0	0	0	0	0	0	0	0	0	0	0	0	0
Zymomonas mobilis; KY458564.1.1216	KY458564.1.1216	Bacteria; Proteobacteria; Alphaproteobacteria; Sphingomonadales; Sphingomonadaceae; Zymomonas; Zymomonas mobilis	778	0	482	11.9692	0	69.6675	0	0	0	0	0	0	482	0	0	0	0	0	0	0	296	0	0	0	0	0	0	0	0	0	0	0	0	0	0	0	0	0	0	0	0	0	0	0	0	0	0
Prevotella disiens; AB547683.1.1480	AB547683.1.1480	Bacteria; Bacteroidota; Bacteroidia; Bacteroidales; Prevotellaceae; Prevotella; Prevotella disiens	646	0	646	9.93846	0	80.1264	0	0	0	0	0	0	0	0	0	0	0	0	0	0	0	0	0	0	0	0	0	0	0	0	0	0	0	0	0	646	0	0	0	0	0	0	0	0	0	0	0
Peptoniphilus urinimassiliensis; LT598577.1.1491	LT598577.1.1491	Bacteria; Firmicutes; Clostridia; Peptostreptococcales-Tissierellales; Family XI; Peptoniphilus; Peptoniphilus urinimassiliensis	1951	0	1741	30.0154	0	217.105	0	0	0	0	0	0	0	0	0	0	0	0	0	0	0	0	0	0	0	0	0	0	0	0	0	0	0	210	1741	0	0	0	0	0	0	0	0	0	0	0	0
Citrobacter youngae; AB741661.1.1324	AB741661.1.1324	Bacteria; Proteobacteria; Gammaproteobacteria; Enterobacterales; Enterobacteriaceae; Citrobacter; Citrobacter youngae	18164	0	3852	279.446	0	709.756	0	10	300	1439	1	0	9	4	2	886	46	3852	0	2792	575	0	1	0	0	913	1244	2205	0	0	0	1693	578	380	0	0	0	0	0	0	0	0	1	0	0	0	0
Uncultured bacterium; AB606324.1.1498	AB606324.1.1498	Bacteria; Firmicutes; Clostridia; Lachnospirales; Lachnospiraceae; GCA-900066575; Uncultured bacterium	1914	0	1913	29.4462	0	237.277	0	0	0	0	0	0	0	0	0	0	0	0	0	0	0	0	0	0	0	0	0	0	0	0	0	0	0	0	0	0	0	1913	0	0	0	0	0	0	0	0	0
Camellia sinensis; GFMU01020773.1573.3440	GFMU01020773.1573.3440	Bacteria; Cyanobacteria; Cyanobacteriia; Chloroplast; ; ; Camellia sinensis	3551	0	2214	54.6308	0	286.786	2214	2	0	0	0	0	108	0	0	0	373	0	0	0	0	0	0	0	0	0	0	0	0	0	0	3	0	1	0	0	0	0	614	0	0	0	106	0	0	130	0
Citrobacter braakii; AB741663.1.1324	AB741663.1.1324	Bacteria; Proteobacteria; Gammaproteobacteria; Enterobacterales; Enterobacteriaceae; Citrobacter; Citrobacter braakii	25075	0	5442	385.769	0	1066.74	0	4	0	0	0	0	187	0	5442	2	132	3031	209	2898	1	0	0	4441	0	2566	1060	2274	0	0	920	2	185	287	0	0	0	0	0	0	2	0	0	0	0	0	0
Pseudomonas reactans; JF932298.1.1397	JF932298.1.1397	Bacteria; Proteobacteria; Gammaproteobacteria; Pseudomonadales; Pseudomonadaceae; Pseudomonas; Pseudomonas reactans	2980	0	640	45.8462	0	127.592	18	0	4	8	6	6	123	11	19	18	2	19	20	29	21	64	0	0	7	20	4	6	0	0	18	43	10	16	0	0	0	0	0	0	3	0	0	0	0	0	0
Prevotella colorans; KT886066.1.1491	KT886066.1.1491	Bacteria; Bacteroidota; Bacteroidia; Bacteroidales; Prevotellaceae; Prevotella; Prevotella colorans	668	0	573	10.2769	0	71.8195	0	0	0	0	0	0	573	0	0	0	0	0	0	0	0	1	0	0	0	1	0	0	0	0	93	0	0	0	0	0	0	0	0	0	0	0	0	0	0	0	0
Rhizobium sp. FLA-1C3; KT957308.1.1382	KT957308.1.1382	Bacteria; Proteobacteria; Alphaproteobacteria; Rhizobiales; Rhizobiaceae; Allorhizobium-Neorhizobium-Pararhizobium-Rhizobium; Rhizobium sp. FLA-1C3	1382	0	1382	21.2615	0	171.416	0	0	0	0	0	0	0	1382	0	0	0	0	0	0	0	0	0	0	0	0	0	0	0	0	0	0	0	0	0	0	0	0	0	0	0	0	0	0	0	0	0
Turicibacter sp. LA61; AB727348.1.1509	AB727348.1.1509	Bacteria; Firmicutes; Bacilli; Erysipelotrichales; Erysipelotrichaceae; Turicibacter; Turicibacter sp. LA61	9468	0	2673	145.662	0	502.998	0	0	0	0	0	0	0	0	0	0	0	0	0	0	0	0	0	0	0	0	0	0	0	0	0	0	1	0	0	0	0	0	0	73	1984	2673	1	944	0	501	0
Uncultured bacterium; AB630645.1.1420	AB630645.1.1420	Bacteria; Acidobacteriota; Acidobacteriae; Bryobacterales; Bryobacteraceae; Bryobacter; Uncultured bacterium	3785	0	3782	58.2308	0	469.094	1	0	0	0	0	0	0	0	0	0	0	0	0	0	0	0	0	3782	0	0	0	0	0	0	0	1	0	0	0	0	0	0	0	0	1	0	0	0	0	0	0
Chryseobacterium defluvii; JX500178.1.1381	JX500178.1.1381	Bacteria; Bacteroidota; Bacteroidia; Flavobacteriales; Weeksellaceae; Chryseobacterium; Chryseobacterium defluvii	2013	0	1178	30.9692	0	166.649	0	0	0	0	0	0	0	0	0	0	0	0	0	0	0	0	0	0	0	0	0	0	0	0	0	0	0	0	0	0	0	0	0	0	0	0	0	0	0	0	0
Anaerococcus nagyae; KU043522.1.1348	KU043522.1.1348	Bacteria; Firmicutes; Clostridia; Peptostreptococcales-Tissierellales; Family XI; Anaerococcus; Anaerococcus nagyae	1585	0	1585	24.3846	0	196.595	0	0	0	0	0	0	0	0	1585	0	0	0	0	0	0	0	0	0	0	0	0	0	0	0	0	0	0	0	0	0	0	0	0	0	0	0	0	0	0	0	0
Dialister micraerophilus; AB626633.1.1528	AB626633.1.1528	Bacteria; Firmicutes; Negativicutes; Veillonellales-Selenomonadales; Veillonellaceae; Dialister; Dialister micraerophilus	527	0	431	8.10769	0	54.5871	0	0	0	0	0	431	0	0	0	0	0	0	0	0	0	0	0	0	0	0	0	0	0	0	0	0	0	0	0	0	0	0	0	0	0	0	0	0	0	0	0
Lepisosteus oculatus (spotted gar); GFIM01007549.1.1359	GFIM01007549.1.1359	Bacteria; Actinobacteriota; Actinobacteria; Corynebacteriales; Corynebacteriaceae; Lawsonella; Lepisosteus oculatus (spotted gar)	23491	0	9943	361.4	0	1405.36	0	0	0	0	0	0	0	0	315	0	0	0	4280	0	0	0	0	0	3577	0	1420	1224	1	1	0	0	633	0	0	166	0	423	0	24	0	9943	0	1	0	0	0
Triticum aestivum (bread wheat); HAAB01023225.11.1467	HAAB01023225.11.1467	Bacteria; Proteobacteria; Gammaproteobacteria; Pseudomonadales; Pseudomonadaceae; Pseudomonas; Triticum aestivum (bread wheat)	4215	0	946	64.8462	2	191.028	18	0	8	9	8	6	26	15	23	14	4	21	25	52	18	71	2	0	4	33	10	19	0	0	20	50	10	23	0	0	0	0	0	0	4	0	0	0	0	0	0
Peptoniphilus coxii; GU938836.1.1465	GU938836.1.1465	Bacteria; Firmicutes; Clostridia; Peptostreptococcales-Tissierellales; Family XI; Peptoniphilus; Peptoniphilus coxii	1062	0	914	16.3385	0	114.561	0	0	0	0	0	0	0	0	0	0	0	0	0	0	0	0	0	0	0	0	0	0	0	0	0	0	0	0	0	0	0	0	0	0	0	0	0	0	914	0	0
Uncultured Bacteroidetes bacterium; KC169767.1.1488	KC169767.1.1488	Bacteria; Bacteroidota; Bacteroidia; Bacteroidales; Prevotellaceae; Alloprevotella; Uncultured Bacteroidetes bacterium	939	0	939	14.4462	0	116.469	0	0	0	0	0	0	0	0	0	0	0	939	0	0	0	0	0	0	0	0	0	0	0	0	0	0	0	0	0	0	0	0	0	0	0	0	0	0	0	0	0
Mycobacterium litorale; GU997640.1.1380	GU997640.1.1380	Bacteria; Actinobacteriota; Actinobacteria; Corynebacteriales; Mycobacteriaceae; Mycobacterium; Mycobacterium litorale	896	0	378	13.7846	0	60.3613	0	0	0	0	0	0	0	0	0	0	0	0	0	0	0	0	0	0	0	0	0	0	0	0	0	0	0	0	0	0	0	265	0	0	0	378	0	0	0	0	0
Neisseria macacae; HF558383.1.1514	HF558383.1.1514	Bacteria; Proteobacteria; Gammaproteobacteria; Burkholderiales; Neisseriaceae; Neisseria; Neisseria macacae	4419	0	1753	67.9846	0	299.815	0	0	0	0	0	822	0	0	0	0	0	0	0	0	0	0	0	0	0	1753	0	3	0	0	0	0	0	0	0	0	0	1489	0	0	0	0	0	0	0	0	289
Nematostella vectensis (starlet sea anemone); HADO01003285.56.1511	HADO01003285.56.1511	Bacteria; Cyanobacteria; Cyanobacteriia; Cyanobacteriales; Chroococcidiopsaceae; Uncultured; Nematostella vectensis (starlet sea anemone)	5699	0	5698	87.6769	0	706.748	0	0	0	0	0	0	0	0	0	0	0	0	0	0	0	0	0	0	0	0	1	0	0	0	0	0	0	0	0	0	5698	0	0	0	0	0	0	0	0	0	0
Klebsiella pneumoniae; MH698490.1.1502	MH698490.1.1502	Bacteria; Proteobacteria; Gammaproteobacteria; Enterobacterales; Enterobacteriaceae; Klebsiella; Klebsiella pneumoniae	1438	0	398	22.1231	0	66.5924	31	18	13	0	2	12	7	106	56	8	3	346	9	49	5	0	79	15	26	398	29	52	0	0	8	0	2	12	0	0	0	0	0	0	0	0	0	0	0	0	0
Veillonella dispar; AY995770.1.1498	AY995770.1.1498	Bacteria; Firmicutes; Negativicutes; Veillonellales-Selenomonadales; Veillonellaceae; Veillonella; Veillonella dispar	5913	0	5120	90.9692	0	639.595	0	0	0	0	0	0	0	0	0	0	0	0	0	0	0	0	0	0	0	0	0	0	0	0	0	0	0	0	0	0	705	0	0	0	0	0	0	0	0	0	0
Corynebacterium thomssenii; AF010474.1.1472	AF010474.1.1472	Bacteria; Actinobacteriota; Actinobacteria; Corynebacteriales; Corynebacteriaceae; Corynebacterium; Corynebacterium thomssenii	7420	0	7418	114.154	0	920.086	0	0	0	0	0	0	0	0	0	0	0	0	0	0	1	0	0	0	0	0	0	0	0	7418	0	0	0	0	0	0	0	0	0	0	0	0	0	0	0	0	0
Pedobacter nutrimenti; HF536497.1.1457	HF536497.1.1457	Bacteria; Bacteroidota; Bacteroidia; Sphingobacteriales; Sphingobacteriaceae; Pedobacter; Pedobacter nutrimenti	1629	0	652	25.0615	0	116.062	0	0	2	0	0	337	0	0	652	603	0	0	0	0	0	0	0	0	0	0	0	0	0	0	0	0	0	0	0	0	0	0	0	0	0	0	0	0	0	0	0
Citrobacter europaeus; MH542301.1.1269	MH542301.1.1269	Bacteria; Proteobacteria; Gammaproteobacteria; Enterobacterales; Enterobacteriaceae; Enterobacter; Citrobacter europaeus	2237	0	2210	34.4154	0	274.066	0	0	0	0	1	1	3	7	1	1	0	0	0	2	0	0	0	1	1	2	0	1	0	0	0	2210	0	1	0	0	0	0	1	0	0	0	0	0	0	0	0
Gerbera hybrid cultivar; GDBL01041343.67.1992	GDBL01041343.67.1992	Bacteria; Cyanobacteria; Cyanobacteriia; Chloroplast; ; ; Gerbera hybrid cultivar	1177	0	1145	18.1077	0	141.974	15	0	0	0	0	3	4	0	0	7	0	0	0	0	1	0	0	0	0	0	1145	0	0	0	0	0	0	2	0	0	0	0	0	0	0	0	0	0	0	0	0
Uncultured bacterium; EF406594.1.1497	EF406594.1.1497	Bacteria; Bacteroidota; Bacteroidia; Bacteroidales; Muribaculaceae; ; Uncultured bacterium	3678	0	3678	56.5846	0	456.2	0	0	0	0	0	0	0	0	0	0	0	0	0	0	0	0	0	0	0	0	0	0	0	0	0	0	0	0	0	0	0	0	0	0	0	0	0	3678	0	0	0
Streptococcus salivarius subsp. thermophilus; MH569615.1.1351	MH569615.1.1351	Bacteria; Firmicutes; Bacilli; Lactobacillales; Streptococcaceae; Streptococcus; Streptococcus salivarius subsp. thermophilus	774	0	204	11.9077	0	32.7694	58	0	81	7	0	69	75	1	0	17	7	0	0	0	85	0	0	0	0	0	0	0	0	8	204	53	37	64	0	8	0	0	0	0	0	0	0	0	0	0	0
Streptococcus sp. CR-314S; AF349932.1.1445	AF349932.1.1445	Bacteria; Firmicutes; Bacilli; Lactobacillales; Streptococcaceae; Streptococcus; Streptococcus sp. CR-314S	712	0	103	10.9538	0	24.7003	30	0	72	28	0	103	64	5	0	43	11	1	0	0	88	0	0	5	0	0	0	0	0	5	72	43	54	74	0	6	1	0	0	2	1	0	0	0	0	4	0
Escherichia coli O139:H28 str. E24377A; CP000800.4360914.4362454	CP000800.4360914.4362454	Bacteria; Proteobacteria; Gammaproteobacteria; Enterobacterales; Enterobacteriaceae; Escherichia-Shigella; Escherichia coli O139:H28 str. E24377A	962	0	311	14.8	1	50.8466	16	311	2	0	1	3	4	16	14	9	1	30	6	8	0	0	87	10	12	44	2	5	0	6	0	0	0	2	2	0	0	1	2	0	0	1	0	4	0	37	0
Pisum sativum subsp. sativum; GCMQ01014669.419.1886	GCMQ01014669.419.1886	Bacteria; Cyanobacteria; Cyanobacteriia; Chloroplast; ; ; Pisum sativum subsp. sativum	2723	0	2723	41.8923	0	337.747	0	0	0	0	0	0	0	0	0	0	0	0	0	0	0	0	0	0	0	0	0	0	0	0	0	0	0	0	0	0	0	2723	0	0	0	0	0	0	0	0	0
Streptococcus thermophilus LMD-9; CP000419.1665743.1667285	CP000419.1665743.1667285	Bacteria; Firmicutes; Bacilli; Lactobacillales; Streptococcaceae; Streptococcus; Streptococcus thermophilus LMD-9	1104	0	161	16.9846	0	37.5277	56	0	92	47	0	161	101	3	0	59	19	3	0	0	122	0	0	15	1	0	0	0	0	8	118	66	112	94	0	13	9	0	0	1	2	0	0	0	0	2	0
Tepidimonas ignava; AF177943.1.1493	AF177943.1.1493	Bacteria; Proteobacteria; Gammaproteobacteria; Burkholderiales; Comamonadaceae; Tepidimonas; Tepidimonas ignava	2619	0	1220	40.2923	0	176.243	0	0	0	0	0	0	0	0	0	0	0	0	0	0	0	0	0	0	0	0	0	0	0	0	0	0	0	294	0	0	0	0	0	0	0	1220	0	0	488	11	0
Pseudomonas sp; MF179867.1.1401	MF179867.1.1401	Bacteria; Proteobacteria; Gammaproteobacteria; Pseudomonadales; Pseudomonadaceae; Pseudomonas; Pseudomonas sp	6543	0	1457	100.662	1	295.031	22	0	22	9	14	8	68	19	26	30	5	38	50	89	27	123	6	1	14	48	9	20	0	0	33	84	15	26	0	0	0	0	0	0	0	0	0	0	0	0	0
Uncultured bacterium; EF406751.1.1498	EF406751.1.1498	Bacteria; Bacteroidota; Bacteroidia; Bacteroidales; Muribaculaceae; ; Uncultured bacterium	1736	0	1735	26.7077	0	215.198	0	0	0	0	0	0	0	0	0	0	0	0	1735	0	0	0	0	0	0	0	0	0	0	0	0	0	0	0	0	0	0	0	0	0	0	0	0	0	0	0	0
Uncultured bacterium; HE582564.1.1241	HE582564.1.1241	Bacteria; Proteobacteria; Gammaproteobacteria; Enterobacterales; Enterobacteriaceae; Escherichia-Shigella; Uncultured bacterium	607	0	174	9.33846	1	29.3515	1	150	2	0	3	2	1	10	6	1	0	31	3	4	0	3	65	4	8	28	3	8	1	6	0	0	1	2	0	0	1	3	1	0	0	3	0	4	0	34	0
Rickettsia limoniae; AF322442.1.1455	AF322442.1.1455	Bacteria; Proteobacteria; Alphaproteobacteria; Rickettsiales; Rickettsiaceae; Rickettsia; Rickettsia limoniae	1352	0	1351	20.8	0	167.569	0	0	0	0	0	0	0	0	0	0	0	0	0	0	0	0	1	0	0	0	0	0	0	0	0	0	0	0	0	0	0	0	0	0	0	1351	0	0	0	0	0
Uncultured bacterium; EF574585.1.1447	EF574585.1.1447	Bacteria; Cyanobacteria; Cyanobacteriia; Chloroplast; ; ; Uncultured bacterium	996	0	996	15.3231	0	123.539	0	0	0	0	0	0	0	0	0	0	0	0	0	0	0	0	0	0	0	0	0	0	0	0	0	0	0	0	0	0	996	0	0	0	0	0	0	0	0	0	0
Unidentified eubacterium clone 3.3; U43698.1.1453	U43698.1.1453	Bacteria; Bacteroidota; Bacteroidia; Bacteroidales; Prevotellaceae; Prevotella; Unidentified eubacterium clone 3.3	3976	0	3975	61.1692	0	493.036	0	0	0	0	0	0	0	0	0	0	0	0	0	0	0	0	0	0	0	0	0	0	0	3975	0	0	0	0	0	0	0	0	0	0	0	0	0	0	0	0	0
Uncultured bacterium; FM873875.1.1480	FM873875.1.1480	Bacteria; Firmicutes; Clostridia; Peptostreptococcales-Tissierellales; Family XI; Anaerococcus; Uncultured bacterium	3739	0	3628	57.5231	0	449.99	0	0	0	0	0	110	0	0	0	0	0	0	0	0	0	0	0	0	3628	0	0	0	0	0	1	0	0	0	0	0	0	0	0	0	0	0	0	0	0	0	0
Bacillus subtilis subsp. spizizenii str. W23; CP002183.30362.31920	CP002183.30362.31920	Bacteria; Firmicutes; Bacilli; Bacillales; Bacillaceae; Bacillus; Bacillus subtilis subsp. spizizenii str. W23	1174	0	1172	18.0615	0	145.365	0	0	0	0	0	0	0	0	0	0	0	0	0	0	0	0	0	0	0	0	0	0	0	0	0	0	0	0	0	0	0	0	0	0	0	0	0	0	0	1	0
Uncultured bacterium; JQ452796.1.1407	JQ452796.1.1407	Bacteria; Proteobacteria; Gammaproteobacteria; Enterobacterales; Pasteurellaceae; Haemophilus; Uncultured bacterium	872	0	872	13.4154	0	108.158	0	0	0	0	0	0	0	0	0	0	0	0	0	872	0	0	0	0	0	0	0	0	0	0	0	0	0	0	0	0	0	0	0	0	0	0	0	0	0	0	0
Streptococcus thermophilus ND03; CP002340.1643295.1644848	CP002340.1643295.1644848	Bacteria; Firmicutes; Bacilli; Lactobacillales; Streptococcaceae; Streptococcus; Streptococcus thermophilus ND03	1052	0	165	16.1846	0	37.648	67	0	127	32	0	165	124	2	0	52	23	0	0	0	115	0	0	1	0	0	0	0	0	1	90	59	90	84	0	17	0	0	0	1	0	0	0	0	0	2	0
Uncultured bacterium; JQ452622.1.1352	JQ452622.1.1352	Bacteria; Fusobacteriota; Fusobacteriia; Fusobacteriales; Leptotrichiaceae; Leptotrichia; Uncultured bacterium	886	0	886	13.6308	0	109.895	0	0	0	0	0	0	0	0	0	0	0	0	0	0	0	0	0	0	0	0	0	0	0	0	0	0	0	0	0	0	0	0	0	0	0	886	0	0	0	0	0
Uncultured bacterium; JQ460531.1.1402	JQ460531.1.1402	Bacteria; Bacteroidota; Bacteroidia; Bacteroidales; Prevotellaceae; Prevotella; Uncultured bacterium	1932	0	1932	29.7231	0	239.635	0	0	0	0	0	0	0	0	0	0	0	0	0	0	0	0	0	1932	0	0	0	0	0	0	0	0	0	0	0	0	0	0	0	0	0	0	0	0	0	0	0
Uncultured bacterium; AM697454.1.1437	AM697454.1.1437	Bacteria; Proteobacteria; Alphaproteobacteria; Sphingomonadales; Sphingomonadaceae; Sphingomonas; Uncultured bacterium	1709	0	1709	26.2923	0	211.975	0	0	0	0	0	0	0	0	0	0	0	0	1709	0	0	0	0	0	0	0	0	0	0	0	0	0	0	0	0	0	0	0	0	0	0	0	0	0	0	0	0
Uncultured bacterium; AM697240.1.1476	AM697240.1.1476	Bacteria; Actinobacteriota; Actinobacteria; Corynebacteriales; Corynebacteriaceae; Corynebacterium; Uncultured bacterium	2173	0	2172	33.4308	0	269.402	0	0	0	0	0	0	0	0	0	0	0	0	2172	0	0	0	0	0	0	0	0	1	0	0	0	0	0	0	0	0	0	0	0	0	0	0	0	0	0	0	0
Uncultured bacterium; JQ453304.1.1401	JQ453304.1.1401	Bacteria; Firmicutes; Negativicutes; Veillonellales-Selenomonadales; Veillonellaceae; Veillonella; Uncultured bacterium	803	0	564	12.3538	0	72.6912	0	0	0	0	0	156	0	6	0	0	0	0	0	564	0	0	0	0	0	0	0	0	0	0	0	0	0	0	0	0	0	0	0	0	0	0	0	0	75	0	0
Uncultured bacterium; AM932612.1.1312	AM932612.1.1312	Bacteria; Firmicutes; Clostridia; Lachnospirales; Lachnospiraceae; Lachnospiraceae UCG-006; Uncultured bacterium	2941	0	2597	45.2462	0	324.254	0	0	0	0	0	0	0	0	0	0	0	0	0	0	0	0	0	0	0	0	0	0	0	0	0	0	0	0	0	0	0	0	0	0	0	0	0	0	2597	343	0
Uncultured bacterium; JQ468546.1.1400	JQ468546.1.1400	Bacteria; Bacteroidota; Bacteroidia; Bacteroidales; Porphyromonadaceae; Porphyromonas; Uncultured bacterium	1470	0	1470	22.6154	0	182.331	0	0	0	0	0	0	0	0	0	0	0	0	0	0	0	0	0	0	0	0	0	0	0	0	1470	0	0	0	0	0	0	0	0	0	0	0	0	0	0	0	0
Uncultured bacterium; JQ466880.1.1359	JQ466880.1.1359	Bacteria; Fusobacteriota; Fusobacteriia; Fusobacteriales; Leptotrichiaceae; Leptotrichia; Uncultured bacterium	1443	0	891	22.2	0	124.942	0	0	0	0	0	0	891	0	0	70	0	0	0	0	0	0	0	0	0	0	0	0	0	0	0	0	0	482	0	0	0	0	0	0	0	0	0	0	0	0	0
Uncultured bacterium; JF766417.1.1503	JF766417.1.1503	Bacteria; Proteobacteria; Gammaproteobacteria; Enterobacterales; Enterobacteriaceae; Enterobacter; Uncultured bacterium	1921	0	1864	29.5538	0	231.114	1	0	2	1	1	0	0	0	1	0	0	6	5	0	0	0	1	0	25	3	2	5	0	0	1	1864	1	0	0	0	0	0	0	0	0	0	0	0	0	0	0
Uncultured bacterium; JQ465623.1.1407	JQ465623.1.1407	Bacteria; Firmicutes; Bacilli; Lactobacillales; Streptococcaceae; Streptococcus; Uncultured bacterium	1965	0	1960	30.2308	0	243.099	0	0	0	0	0	0	2	0	0	0	0	0	0	0	0	0	0	1960	0	0	0	0	0	0	0	0	0	0	0	0	0	0	0	0	0	0	0	0	0	0	0
Staphylococcus epidermidis; CP018842.646306.647860	CP018842.646306.647860	Bacteria; Firmicutes; Bacilli; Staphylococcales; Staphylococcaceae; Staphylococcus; Staphylococcus epidermidis	515	0	332	7.92308	0	45.6554	0	0	0	0	0	0	0	0	1	1	1	0	0	2	0	1	0	0	0	0	0	0	0	0	0	0	0	332	0	2	1	0	0	0	0	0	0	0	0	0	0
Escherichia coli; CP018948.4768632.4770187	CP018948.4768632.4770187	Bacteria; Proteobacteria; Gammaproteobacteria; Enterobacterales; Enterobacteriaceae; Escherichia-Shigella; Escherichia coli	737	0	188	11.3385	2	33.41	7	188	9	0	1	3	6	14	15	3	2	18	1	7	1	5	78	12	9	61	2	6	1	12	2	0	1	1	0	0	1	2	0	0	0	5	0	3	0	19	0
Uncultured Methyloversatilis sp; HE798200.1.1359	HE798200.1.1359	Bacteria; Proteobacteria; Gammaproteobacteria; Burkholderiales; Rhodocyclaceae; Methyloversatilis; Uncultured Methyloversatilis sp	1071	0	1071	16.4769	0	132.841	0	0	0	0	0	0	0	0	0	0	0	0	0	0	0	0	0	0	0	0	1071	0	0	0	0	0	0	0	0	0	0	0	0	0	0	0	0	0	0	0	0
Uncultured bacterium; EU134205.1.1347	EU134205.1.1347	Bacteria; Chloroflexi; KD4-96; ; ; ; Uncultured bacterium	944	0	944	14.5231	0	117.089	0	0	0	0	0	0	0	0	0	0	0	0	0	0	0	0	0	944	0	0	0	0	0	0	0	0	0	0	0	0	0	0	0	0	0	0	0	0	0	0	0
Uncultured bacterium; KP876565.1.1504	KP876565.1.1504	Bacteria; Proteobacteria; Gammaproteobacteria; Enterobacterales; Enterobacteriaceae; Klebsiella; Uncultured bacterium	1422	0	1421	21.8769	0	176.251	0	0	0	0	1	0	0	0	0	0	0	0	0	0	0	0	0	0	0	0	0	0	0	0	0	0	0	0	0	0	0	0	0	0	0	0	0	1421	0	0	0
Escherichia coli; CP019558.1023345.1024900	CP019558.1023345.1024900	Bacteria; Proteobacteria; Gammaproteobacteria; Enterobacterales; Enterobacteriaceae; Escherichia-Shigella; Escherichia coli	682	0	216	10.4923	1	36.4842	5	216	4	0	2	1	0	4	14	4	0	30	3	1	0	0	75	8	8	43	0	3	2	8	1	0	0	2	1	0	0	2	0	0	0	0	0	2	0	16	0
Uncultured bacterium; HM021497.1.1426	HM021497.1.1426	Bacteria; Firmicutes; Clostridia; Peptostreptococcales-Tissierellales; Family XI; Anaerococcus; Uncultured bacterium	9075	0	8937	139.615	0	1108.36	0	0	0	0	0	0	0	0	0	0	0	0	0	0	137	0	0	0	0	0	0	0	0	8937	0	0	0	0	0	0	1	0	0	0	0	0	0	0	0	0	0
Uncultured bacterium; AY957890.1.1479	AY957890.1.1479	Bacteria; Proteobacteria; Alphaproteobacteria; Sphingomonadales; Sphingomonadaceae; DSSF69; Uncultured bacterium	990	0	990	15.2308	0	122.794	0	0	0	0	0	0	0	0	0	0	0	0	0	0	0	0	0	0	0	0	990	0	0	0	0	0	0	0	0	0	0	0	0	0	0	0	0	0	0	0	0
Uncultured bacterium; EU505178.1.1378	EU505178.1.1378	Bacteria; Firmicutes; Clostridia; Lachnospirales; Lachnospiraceae; Lachnospiraceae NK4A136 group; Uncultured bacterium	3145	0	3010	48.3846	0	373.458	0	0	0	0	0	0	0	0	0	0	0	0	0	0	0	0	0	0	0	0	0	0	0	0	0	0	0	0	0	0	0	0	0	0	0	0	0	0	0	0	0
Uncultured bacterium; EU505484.1.1386	EU505484.1.1386	Bacteria; Firmicutes; Bacilli; Erysipelotrichales; Erysipelotrichaceae; Dubosiella; Uncultured bacterium	1528	0	1527	23.5077	0	189.399	0	0	0	0	0	0	0	0	0	0	0	0	0	0	0	0	0	0	0	0	0	0	0	0	0	0	0	0	0	0	0	0	0	0	0	0	0	0	0	0	0
Uncultured bacterium; AY625139.1.1427	AY625139.1.1427	Bacteria; Proteobacteria; Alphaproteobacteria; Caulobacterales; Parvularculaceae; Amphiplicatus; Uncultured bacterium	1010	0	1010	15.5385	0	125.275	0	0	0	0	0	0	0	0	0	0	0	0	0	0	0	0	0	0	0	0	0	0	0	0	0	0	0	0	0	0	0	1010	0	0	0	0	0	0	0	0	0
Uncultured bacterium; JQ918028.1.1464	JQ918028.1.1464	Bacteria; Proteobacteria; Gammaproteobacteria; Enterobacterales; Enterobacteriaceae; Enterobacter; Uncultured bacterium	743	0	106	11.4308	0	21.2838	9	0	21	6	11	1	19	18	43	20	7	103	38	25	10	14	48	10	27	34	43	48	0	0	21	106	11	16	0	0	0	0	0	0	0	0	0	0	0	0	0
Uncultured Alphaproteobacteria bacterium; DQ316807.1.1342	DQ316807.1.1342	Bacteria; Proteobacteria; Alphaproteobacteria; Sphingomonadales; Sphingomonadaceae; Sphingomonas; Uncultured Alphaproteobacteria bacterium	738	0	738	11.3538	0	91.5376	0	0	0	0	0	0	0	0	0	0	0	0	0	0	0	0	0	0	0	0	738	0	0	0	0	0	0	0	0	0	0	0	0	0	0	0	0	0	0	0	0
Uncultured bacterium; KF100331.1.1355	KF100331.1.1355	Bacteria; Firmicutes; Clostridia; Oscillospirales; Hungateiclostridiaceae; Fastidiosipila; Uncultured bacterium	1239	0	1239	19.0615	0	153.679	0	0	0	0	0	0	0	0	0	1239	0	0	0	0	0	0	0	0	0	0	0	0	0	0	0	0	0	0	0	0	0	0	0	0	0	0	0	0	0	0	0
Uncultured bacterium; DQ015609.1.1337	DQ015609.1.1337	Bacteria; Firmicutes; Clostridia; Lachnospirales; Lachnospiraceae; Uncultured; Uncultured bacterium	1609	0	1609	24.7538	0	199.572	0	0	0	0	0	0	0	0	0	0	0	0	0	0	0	0	0	0	0	0	0	0	0	0	0	0	0	0	0	0	0	0	0	0	0	0	0	0	0	0	1609
Uncultured bacterium; EU453409.1.1413	EU453409.1.1413	Bacteria; Bacteroidota; Bacteroidia; Bacteroidales; Muribaculaceae; ; Uncultured bacterium	1750	0	1750	26.9231	0	217.061	0	0	0	0	0	0	0	0	0	0	0	0	0	0	0	0	0	0	0	0	0	0	0	0	0	0	0	0	0	0	0	0	0	0	0	0	0	1750	0	0	0
Uncultured bacterium; JN001241.1.1462	JN001241.1.1462	Bacteria; Bacteroidota; Bacteroidia; Bacteroidales; Muribaculaceae; ; Uncultured bacterium	1826	0	1826	28.0923	0	226.487	0	0	0	0	0	0	0	0	0	0	0	0	0	0	0	0	0	0	0	0	0	0	1826	0	0	0	0	0	0	0	0	0	0	0	0	0	0	0	0	0	0
Escherichia coli; CP020933.435397.436952	CP020933.435397.436952	Bacteria; Proteobacteria; Gammaproteobacteria; Enterobacterales; Enterobacteriaceae; Escherichia-Shigella; Escherichia coli	1809	0	527	27.8308	3	91.9943	7	491	6	0	2	9	4	16	27	10	2	63	9	7	2	0	193	16	33	146	3	7	2	17	3	0	3	5	0	0	5	7	3	0	0	4	2	6	0	65	0
Uncultured bacterium; EU778485.1.1404	EU778485.1.1404	Bacteria; Proteobacteria; Gammaproteobacteria; Enterobacterales; Enterobacteriaceae; Escherichia-Shigella; Uncultured bacterium	9525	0	2864	146.538	13	491.994	65	2864	33	0	13	30	27	124	120	49	7	363	42	38	10	0	883	143	148	563	18	67	6	106	19	1	12	32	16	0	8	36	7	0	0	20	2	28	0	308	0
Uncultured bacterium; GQ014650.1.1368	GQ014650.1.1368	Bacteria; Bacteroidota; Bacteroidia; Bacteroidales; Porphyromonadaceae; Porphyromonas; Uncultured bacterium	706	0	706	10.8615	0	87.5685	0	0	0	0	0	0	0	0	0	0	0	0	0	0	0	0	0	0	0	0	0	0	0	706	0	0	0	0	0	0	0	0	0	0	0	0	0	0	0	0	0
Uncultured bacterium; EU537172.1.1382	EU537172.1.1382	Bacteria; Proteobacteria; Gammaproteobacteria; Burkholderiales; Comamonadaceae; Pelomonas; Uncultured bacterium	25303	0	20781	389.277	0	2581.06	1632	0	896	712	71	0	0	0	0	20781	3	0	0	0	0	0	0	0	0	0	0	0	0	0	0	0	0	0	0	0	1	0	0	0	0	0	0	0	0	195	392
Uncultured organism; HQ769262.1.1464	HQ769262.1.1464	Bacteria; Proteobacteria; Gammaproteobacteria; Enterobacterales; Enterobacteriaceae; Escherichia-Shigella; Uncultured organism	2603	0	748	40.0462	1	115.7	32	94	36	0	6	53	42	87	128	30	5	550	10	52	19	0	101	80	25	748	23	62	0	0	21	2	8	26	0	0	0	0	0	0	0	0	0	1	0	16	0
Uncultured bacterium; EU470569.1.1405	EU470569.1.1405	Bacteria; Proteobacteria; Gammaproteobacteria; Enterobacterales; Enterobacteriaceae; Escherichia-Shigella; Uncultured bacterium	3620	0	865	55.6923	7	159.726	46	842	26	0	5	12	19	41	60	17	2	128	24	24	4	0	445	55	85	330	21	34	7	65	8	0	4	13	11	0	7	17	3	0	0	10	3	14	0	96	0
Uncultured bacterium; KF069266.1.1346	KF069266.1.1346	Bacteria; Actinobacteriota; Actinobacteria; Micrococcales; Brevibacteriaceae; Brevibacterium; Uncultured bacterium	1182	0	1182	18.1846	0	146.609	0	0	0	0	0	0	0	0	0	0	0	1182	0	0	0	0	0	0	0	0	0	0	0	0	0	0	0	0	0	0	0	0	0	0	0	0	0	0	0	0	0
Uncultured bacterium; EU510244.1.1394	EU510244.1.1394	Bacteria; Firmicutes; Clostridia; Lachnospirales; Lachnospiraceae; Roseburia; Uncultured bacterium	6142	0	6142	94.4923	0	761.821	0	0	0	0	0	0	0	0	0	0	0	0	0	0	0	0	0	0	0	0	0	0	0	0	0	0	0	0	0	0	6142	0	0	0	0	0	0	0	0	0	0
Uncultured bacterium; GQ031186.1.1343	GQ031186.1.1343	Bacteria; Actinobacteriota; Actinobacteria; Corynebacteriales; Corynebacteriaceae; Corynebacterium; Uncultured bacterium	576	0	576	8.86154	0	71.444	0	0	0	0	0	0	0	0	576	0	0	0	0	0	0	0	0	0	0	0	0	0	0	0	0	0	0	0	0	0	0	0	0	0	0	0	0	0	0	0	0
Uncultured bacterium; JN012917.1.1460	JN012917.1.1460	Bacteria; Bacteroidota; Bacteroidia; Bacteroidales; Muribaculaceae; ; Uncultured bacterium	4265	0	3592	65.6154	0	447.128	0	0	0	0	0	0	0	0	0	0	0	0	221	0	0	0	0	0	0	0	1	0	0	0	0	0	0	0	0	0	0	1	0	0	0	0	11	0	0	0	0
Uncultured bacterium; EU455965.1.1399	EU455965.1.1399	Bacteria; Firmicutes; Clostridia; Lachnospirales; Lachnospiraceae; Lachnospiraceae NK4A136 group; Uncultured bacterium	6143	0	6143	94.5077	0	761.945	0	0	0	0	0	0	0	0	0	0	0	0	0	0	0	0	0	0	0	0	0	0	0	0	0	0	0	0	0	0	0	0	0	0	0	0	0	0	0	0	0
Uncultured bacterium; KF110108.1.1344	KF110108.1.1344	Bacteria; Actinobacteriota; Actinobacteria; Corynebacteriales; Corynebacteriaceae; Corynebacterium; Uncultured bacterium	7393	0	4423	113.738	0	584.149	20	0	0	0	0	0	1	0	596	3	0	0	1287	0	0	0	1	0	0	0	0	0	0	0	4	0	0	0	4423	0	0	0	0	0	0	6	0	1	0	0	0
Uncultured bacterium; DQ129564.1.1479	DQ129564.1.1479	Bacteria; Actinobacteriota; Actinobacteria; Pseudonocardiales; Pseudonocardiaceae; Pseudonocardia; Uncultured bacterium	1344	0	1344	20.6769	0	166.703	0	0	0	0	0	0	0	0	0	0	0	0	0	0	0	0	0	1344	0	0	0	0	0	0	0	0	0	0	0	0	0	0	0	0	0	0	0	0	0	0	0
Uncultured bacterium; EF100074.1.1394	EF100074.1.1394	Bacteria; Firmicutes; Clostridia; Lachnospirales; Lachnospiraceae; Uncultured; Uncultured bacterium	4447	0	4446	68.4154	0	551.457	0	0	0	0	0	0	0	0	0	0	0	0	0	0	0	0	0	0	0	0	0	0	0	0	0	0	0	0	0	0	0	0	0	0	0	0	0	0	0	0	4446
Uncultured bacterium; EU471280.1.1402	EU471280.1.1402	Bacteria; Proteobacteria; Gammaproteobacteria; Enterobacterales; Enterobacteriaceae; Escherichia-Shigella; Uncultured bacterium	566	0	206	8.70769	0	32.3234	4	129	1	0	0	0	2	4	0	1	0	16	2	2	0	0	206	10	5	28	0	3	0	2	2	0	0	0	0	0	2	2	0	0	0	2	0	0	0	11	0
Uncultured bacterium; EU536517.1.1373	EU536517.1.1373	Bacteria; Firmicutes; Clostridia; Clostridiales; Clostridiaceae; Hathewaya; Uncultured bacterium	67982	0	42508	1045.88	0	5492.46	0	0	0	0	0	2	1	1	0	213	1	0	0	0	0	0	0	0	0	0	0	0	42508	10963	0	0	0	0	6825	4056	3406	0	0	0	0	0	2	0	0	0	0
Uncultured bacterium; KF084610.1.1355	KF084610.1.1355	Bacteria; Actinobacteriota; Actinobacteria; Actinomycetales; Actinomycetaceae; Actinomyces; Uncultured bacterium	1895	0	1895	29.1538	0	235.046	0	0	0	0	0	0	0	0	0	0	0	0	0	0	0	0	0	0	0	0	0	0	0	0	0	0	0	0	1895	0	0	0	0	0	0	0	0	0	0	0	0
Uncultured bacterium; KF091446.1.1340	KF091446.1.1340	Bacteria; Actinobacteriota; Actinobacteria; Corynebacteriales; Corynebacteriaceae; Corynebacterium; Uncultured bacterium	12143	0	5162	186.815	0	800.097	5162	0	0	0	0	0	0	0	0	0	0	0	0	0	997	0	0	0	0	0	0	0	0	0	1351	0	124	913	3595	0	0	0	0	0	0	0	0	0	0	0	0
Uncultured organism; HQ758341.1.1461	HQ758341.1.1461	Bacteria; Proteobacteria; Gammaproteobacteria; Enterobacterales; Pasteurellaceae; Haemophilus; Uncultured organism	495	0	493	7.61538	0	61.1458	0	0	0	0	0	0	0	0	0	0	0	0	0	0	0	0	0	0	0	0	0	0	0	0	0	0	0	493	0	0	0	0	0	0	0	0	0	0	0	0	0
Uncultured bacterium; HM330975.1.1343	HM330975.1.1343	Bacteria; Actinobacteriota; Actinobacteria; Corynebacteriales; Corynebacteriaceae; Corynebacterium; Uncultured bacterium	2012	0	2012	30.9538	0	249.558	0	0	0	0	0	0	0	0	0	0	0	0	0	0	0	0	0	2012	0	0	0	0	0	0	0	0	0	0	0	0	0	0	0	0	0	0	0	0	0	0	0
Uncultured bacterium; KF063059.1.1344	KF063059.1.1344	Bacteria; Actinobacteriota; Actinobacteria; Corynebacteriales; Corynebacteriaceae; Corynebacterium; Uncultured bacterium	4033	0	1629	62.0462	0	287.483	0	0	0	0	0	0	0	0	0	0	0	0	0	0	1225	0	1629	0	0	0	0	0	1	0	0	0	0	0	1177	0	0	1	0	0	0	0	0	0	0	0	0
Uncultured bacterium; EU775700.1.1400	EU775700.1.1400	Bacteria; Proteobacteria; Gammaproteobacteria; Enterobacterales; Enterobacteriaceae; Escherichia-Shigella; Uncultured bacterium	5089	0	1563	78.2923	10	261.705	33	1563	23	0	15	15	13	89	82	18	6	207	24	34	3	0	446	71	82	321	11	27	4	55	7	1	4	10	10	0	10	14	3	3	0	14	1	11	0	164	0
Uncultured bacterium; EU776533.1.1376	EU776533.1.1376	Bacteria; Proteobacteria; Gammaproteobacteria; Enterobacterales; Enterobacteriaceae; Escherichia-Shigella; Uncultured bacterium	3129	0	948	48.1385	3	162.577	25	948	11	0	5	9	5	45	42	21	1	151	19	10	2	0	258	57	41	193	9	19	2	34	3	0	1	7	7	0	3	7	2	0	0	2	1	12	0	95	0
Uncultured bacterium; HM284487.1.1364	HM284487.1.1364	Bacteria; Actinobacteriota; Actinobacteria; Actinomycetales; Actinomycetaceae; Actinotignum; Uncultured bacterium	1579	0	1579	24.2923	0	195.851	0	0	0	0	0	0	0	0	0	0	0	0	0	0	0	0	0	0	0	0	0	0	0	0	0	0	0	0	1579	0	0	0	0	0	0	0	0	0	0	0	0
Uncultured bacterium; KF069956.1.1345	KF069956.1.1345	Bacteria; Actinobacteriota; Actinobacteria; Corynebacteriales; Corynebacteriaceae; Corynebacterium; Uncultured bacterium	1759	0	1653	27.0615	0	205.199	0	0	0	0	0	0	0	0	0	0	0	0	0	0	0	0	1653	0	0	0	1	0	5	0	0	0	0	0	0	0	0	0	0	0	0	0	0	0	0	0	0
Uncultured bacterium; KF086785.1.1341	KF086785.1.1341	Bacteria; Actinobacteriota; Actinobacteria; Corynebacteriales; Corynebacteriaceae; Lawsonella; Uncultured bacterium	2680	0	1691	41.2308	0	230.388	0	1	0	0	0	0	0	0	0	0	203	0	2	0	0	0	0	0	0	0	0	0	0	1691	0	0	0	0	0	0	0	779	0	0	0	1	1	0	0	0	0
Uncultured bacterium; EU663606.1.1455	EU663606.1.1455	Bacteria; Bacteroidota; Bacteroidia; Bacteroidales; Prevotellaceae; Prevotella_7; Uncultured bacterium	819	0	819	12.6	0	101.584	0	0	0	0	0	819	0	0	0	0	0	0	0	0	0	0	0	0	0	0	0	0	0	0	0	0	0	0	0	0	0	0	0	0	0	0	0	0	0	0	0
Uncultured bacterium; HM270857.1.1344	HM270857.1.1344	Bacteria; Actinobacteriota; Acidimicrobiia; Microtrichales; Uncultured; ; Uncultured bacterium	1832	0	1832	28.1846	0	227.232	0	0	0	0	0	0	0	0	0	0	0	0	0	0	0	0	0	0	0	0	0	0	0	1832	0	0	0	0	0	0	0	0	0	0	0	0	0	0	0	0	0
Uncultured bacterium; KX177569.1.1492	KX177569.1.1492	Bacteria; Bacteroidota; Bacteroidia; Flavobacteriales; Crocinitomicaceae; Fluviicola; Uncultured bacterium	4517	0	4517	69.4923	0	560.265	0	0	0	0	0	0	0	0	0	0	0	0	0	0	0	0	0	0	0	0	0	0	0	0	0	0	0	0	0	0	4517	0	0	0	0	0	0	0	0	0	0
Uncultured bacterium; DQ804820.1.1407	DQ804820.1.1407	Bacteria; Firmicutes; Bacilli; Lactobacillales; Streptococcaceae; Streptococcus; Uncultured bacterium	1013	0	134	15.5846	0	35.4211	83	0	119	26	0	134	95	2	0	69	18	0	0	0	116	0	0	3	0	0	0	0	0	8	114	56	88	69	0	11	0	0	0	0	1	0	0	0	0	1	0
Uncultured bacterium; EU450964.1.1384	EU450964.1.1384	Bacteria; Firmicutes; Clostridia; Peptostreptococcales-Tissierellales; Anaerovoracaceae; [Eubacterium] brachy group; Uncultured bacterium	3790	0	3788	58.3077	0	469.84	0	0	0	0	0	0	0	1	0	0	0	0	0	0	0	0	0	0	0	0	0	0	0	0	0	0	0	0	0	0	0	0	0	0	0	0	0	0	0	0	0
Uncultured Streptococcus sp; JX079475.1.1542	JX079475.1.1542	Bacteria; Firmicutes; Bacilli; Lactobacillales; Streptococcaceae; Streptococcus; Uncultured Streptococcus sp	610	0	401	9.38462	0	49.9968	9	0	13	11	0	34	39	3	0	13	1	0	0	0	401	0	0	0	0	0	0	0	0	2	20	18	26	16	0	4	0	0	0	0	0	0	0	0	0	0	0
Uncultured bacterium; JF154395.1.1346	JF154395.1.1346	Bacteria; Actinobacteriota; Actinobacteria; Corynebacteriales; Corynebacteriaceae; Corynebacterium; Uncultured bacterium	818	0	818	12.5846	0	101.46	0	0	0	0	0	0	0	0	0	818	0	0	0	0	0	0	0	0	0	0	0	0	0	0	0	0	0	0	0	0	0	0	0	0	0	0	0	0	0	0	0
Mesorhizobium sp. NBIMC_P2-C1; AVBN01000018.4084.5548	AVBN01000018.4084.5548	Bacteria; Proteobacteria; Alphaproteobacteria; Rhizobiales; Rhizobiaceae; Mesorhizobium; Mesorhizobium sp. NBIMC_P2-C1	810	0	605	12.4615	0	78.8547	0	0	0	0	0	0	0	0	0	0	0	0	0	0	0	0	0	0	0	0	0	0	0	0	0	0	0	0	0	605	0	0	0	0	0	0	0	0	0	0	0
Uncultured bacterium; EU805401.1.1498	EU805401.1.1498	Bacteria; Proteobacteria; Gammaproteobacteria; Pseudomonadales; SAR86 clade; ; Uncultured bacterium	5205	0	5203	80.0769	0	645.349	0	0	0	1	0	0	0	0	0	0	0	0	0	0	0	0	0	0	0	0	0	0	0	0	0	0	0	0	1	0	5203	0	0	0	0	0	0	0	0	0	0
Uncultured bacterium; EU459233.1.1401	EU459233.1.1401	Bacteria; Proteobacteria; Gammaproteobacteria; Enterobacterales; Enterobacteriaceae; Escherichia-Shigella; Uncultured bacterium	575	0	149	8.84615	1	26.011	10	135	4	0	1	3	3	6	16	4	0	34	3	4	0	0	47	14	3	56	3	6	0	6	2	0	1	3	0	0	0	0	0	0	0	3	0	3	0	19	0
Uncultured bacterium; HM266969.1.1365	HM266969.1.1365	Bacteria; Patescibacteria; Saccharimonadia; Saccharimonadales; ; ; Uncultured bacterium	4792	0	4792	73.7231	0	594.374	0	0	0	0	0	0	0	0	0	0	0	0	0	0	0	0	0	0	0	0	0	0	0	4792	0	0	0	0	0	0	0	0	0	0	0	0	0	0	0	0	0
Citrobacter freundii complex sp. CFNIH3; CP026235.884632.886183	CP026235.884632.886183	Bacteria; Proteobacteria; Gammaproteobacteria; Enterobacterales; Enterobacteriaceae; Citrobacter; Citrobacter freundii complex sp. CFNIH3	3610	0	1792	55.5385	0	235.885	0	1	0	2	0	0	68	195	503	54	0	197	0	330	268	0	1	1	1	1792	0	1	0	0	0	3	0	0	0	0	0	0	0	0	0	0	0	0	0	0	0
Uncultured bacterium; KM882735.1.1294	KM882735.1.1294	Bacteria; Proteobacteria; Alphaproteobacteria; Rhizobiales; Beijerinckiaceae; 1174-901-12; Uncultured bacterium	2241	0	2241	34.4769	0	277.962	0	0	0	0	0	0	0	0	0	0	0	0	0	0	0	0	0	0	0	0	2241	0	0	0	0	0	0	0	0	0	0	0	0	0	0	0	0	0	0	0	0
Uncultured bacterium; DQ816230.1.1461	DQ816230.1.1461	Bacteria; Proteobacteria; Gammaproteobacteria; Enterobacterales; Enterobacteriaceae; Enterobacter; Uncultured bacterium	1598	0	355	24.5846	0	54.5541	37	0	63	29	55	31	22	7	108	20	8	65	6	355	31	9	127	109	5	32	177	53	0	0	52	78	28	43	0	0	0	0	0	0	0	0	0	0	0	0	0
Enterobacter sp. enrichment culture clone CLM107; HQ686278.1.1375	HQ686278.1.1375	Bacteria; Proteobacteria; Gammaproteobacteria; Enterobacterales; Enterobacteriaceae; Enterobacter; Enterobacter sp. enrichment culture clone CLM107	1065	0	127	16.3846	0	25.7813	52	0	41	16	17	18	35	33	53	15	7	28	78	52	14	11	31	17	63	58	69	78	0	0	15	127	39	34	0	0	0	0	0	0	0	0	0	0	0	0	0
Citrobacter freundii complex sp. CFNIH4; CP026231.4867721.4869272	CP026231.4867721.4869272	Bacteria; Proteobacteria; Gammaproteobacteria; Enterobacterales; Enterobacteriaceae; Citrobacter; Citrobacter freundii complex sp. CFNIH4	4133	0	2944	63.5846	0	377.439	0	1	0	0	0	0	0	0	1	0	193	0	0	1	0	0	0	2944	0	0	0	801	0	0	1	0	0	0	0	0	0	0	0	0	0	0	0	0	0	0	0
Uncultured organism; HQ768748.1.1456	HQ768748.1.1456	Bacteria; Proteobacteria; Gammaproteobacteria; Enterobacterales; Enterobacteriaceae; Escherichia-Shigella; Uncultured organism	564	0	161	8.67692	1	27.4512	7	161	4	0	0	2	0	11	8	1	0	35	2	1	0	2	56	2	6	31	1	5	2	1	1	0	0	1	0	0	0	22	1	0	0	0	0	2	0	18	0
Uncultured bacterium; JF150501.1.1356	JF150501.1.1356	Bacteria; Fusobacteriota; Fusobacteriia; Fusobacteriales; Fusobacteriaceae; Fusobacterium; Uncultured bacterium	1295	0	1295	19.9231	0	160.625	0	0	0	0	0	0	0	0	0	0	0	0	0	0	0	0	0	0	0	0	0	0	0	0	0	0	0	0	1295	0	0	0	0	0	0	0	0	0	0	0	0
Uncultured bacterium; HQ672167.1.1483	HQ672167.1.1483	Bacteria; Bacteroidota; Bacteroidia; Flavobacteriales; NS9 marine group; ; Uncultured bacterium	893	0	893	13.7385	0	110.763	0	0	0	0	0	0	0	0	0	0	0	0	0	0	0	0	0	0	0	0	0	0	0	0	0	0	0	0	0	0	893	0	0	0	0	0	0	0	0	0	0
Uncultured bacterium; GQ157993.1.1485	GQ157993.1.1485	Bacteria; Proteobacteria; Gammaproteobacteria; Enterobacterales; Enterobacteriaceae; Escherichia-Shigella; Uncultured bacterium	536	0	172	8.24615	0	27.8988	3	172	0	0	0	2	1	15	7	1	0	19	4	5	0	1	45	7	7	29	1	4	0	7	0	0	0	5	1	0	3	0	1	0	0	1	0	0	0	23	0
Uncultured bacterium; HM317716.1.1337	HM317716.1.1337	Bacteria; Planctomycetota; Planctomycetes; Isosphaerales; Isosphaeraceae; Tundrisphaera; Uncultured bacterium	1086	0	1086	16.7077	0	134.702	0	0	0	0	0	0	0	0	0	0	0	0	0	0	0	0	0	1086	0	0	0	0	0	0	0	0	0	0	0	0	0	0	0	0	0	0	0	0	0	0	0
Uncultured Bacteroidetes bacterium; EF016482.1.1482	EF016482.1.1482	Bacteria; Bacteroidota; Bacteroidia; Flavobacteriales; Flavobacteriaceae; Formosa; Uncultured Bacteroidetes bacterium	2813	0	2812	43.2769	0	348.784	0	0	0	0	0	0	0	0	0	0	0	0	0	0	0	0	0	0	0	0	0	0	0	0	0	0	0	0	0	1	2812	0	0	0	0	0	0	0	0	0	0
Uncultured bacterium; KF101551.1.1261	KF101551.1.1261	Bacteria; Proteobacteria; Alphaproteobacteria; Rhizobiales; Rhizobiaceae; Tianweitania; Uncultured bacterium	495	0	495	7.61538	0	61.3972	0	0	0	0	0	0	0	0	0	0	0	0	0	0	0	0	0	0	0	0	0	0	0	0	0	0	495	0	0	0	0	0	0	0	0	0	0	0	0	0	0
Uncultured Bacteroidetes bacterium; EF016484.1.1484	EF016484.1.1484	Bacteria; Bacteroidota; Bacteroidia; Flavobacteriales; Crocinitomicaceae; Fluviicola; Uncultured Bacteroidetes bacterium	8912	0	8912	137.108	0	1105.4	0	0	0	0	0	0	0	0	0	0	0	0	0	0	0	0	0	0	0	0	0	0	0	0	0	0	0	0	0	0	8912	0	0	0	0	0	0	0	0	0	0
Uncultured bacterium; JF150595.1.1367	JF150595.1.1367	Bacteria; Firmicutes; Bacilli; Lactobacillales; Streptococcaceae; Streptococcus; Uncultured bacterium	606	0	78	9.32308	0	20.4038	54	0	46	11	0	74	47	5	0	30	5	0	0	0	74	0	0	12	4	0	0	0	0	5	78	41	40	57	0	5	14	0	0	0	3	0	0	0	0	0	0
Uncultured organism; HQ812352.1.1432	HQ812352.1.1432	Bacteria; Firmicutes; Bacilli; Staphylococcales; Staphylococcaceae; Staphylococcus; Uncultured organism	685	0	366	10.5385	0	59.0913	0	0	0	366	0	0	0	0	0	0	0	311	0	0	0	1	0	3	0	0	0	0	0	0	0	2	0	0	0	1	0	0	0	0	0	0	0	0	0	0	0
Uncultured Enterobacter sp; MG661987.1.1427	MG661987.1.1427	Bacteria; Proteobacteria; Gammaproteobacteria; Enterobacterales; Enterobacteriaceae; Enterobacter; Uncultured Enterobacter sp	609	0	96	9.36923	0	16.7599	9	0	4	4	9	10	13	23	12	6	3	11	17	40	7	49	15	18	36	42	29	32	0	0	13	45	96	30	0	0	0	0	0	0	0	0	0	0	0	1	0
Uncultured organism; HQ806746.1.1403	HQ806746.1.1403	Bacteria; Proteobacteria; Alphaproteobacteria; Rhizobiales; Rhizobiaceae; Uncultured; Uncultured organism	7076	0	7074	108.862	0	877.418	0	0	0	0	0	0	0	0	0	0	0	0	0	0	0	0	0	0	1	0	0	1	0	0	0	0	7074	0	0	0	0	0	0	0	0	0	0	0	0	0	0
Bacteroidales bacterium KA00251; LSCS01000002.27.1548	LSCS01000002.27.1548	Bacteria; Bacteroidota; Bacteroidia; Bacteroidales; Porphyromonadaceae; Porphyromonas; Bacteroidales bacterium KA00251	4772	0	4115	73.4154	0	515.608	0	0	0	0	0	0	0	0	0	0	0	0	0	0	0	0	0	0	0	0	0	0	0	4115	0	0	0	0	657	0	0	0	0	0	0	0	0	0	0	0	0
Escherichia coli; CP024147.1007000.1008555	CP024147.1007000.1008555	Bacteria; Proteobacteria; Gammaproteobacteria; Enterobacterales; Enterobacteriaceae; Escherichia-Shigella; Escherichia coli	659	0	186	10.1385	0	33.3686	8	185	2	0	1	2	1	14	9	4	0	32	2	1	0	0	62	5	12	41	0	3	1	7	1	0	0	5	0	0	0	2	0	0	0	0	0	1	0	42	0
Uncultured bacterium; JF186384.1.1343	JF186384.1.1343	Bacteria; Actinobacteriota; Actinobacteria; Corynebacteriales; Corynebacteriaceae; Corynebacterium; Uncultured bacterium	946	0	946	14.5538	0	117.337	0	0	0	0	0	0	0	0	0	0	0	0	0	0	0	0	0	0	0	0	0	0	0	0	0	0	0	0	0	0	946	0	0	0	0	0	0	0	0	0	0
Salmonella enterica subsp. enterica serovar Fresno; CP032444.499518.501071	CP032444.499518.501071	Bacteria; Proteobacteria; Gammaproteobacteria; Enterobacterales; Enterobacteriaceae; Salmonella; Salmonella enterica subsp. enterica serovar Fresno	537	0	497	8.26154	0	61.5783	0	0	0	0	4	1	3	0	0	1	0	3	1	497	1	0	2	3	1	4	2	3	0	0	2	4	0	2	0	0	0	0	1	0	0	0	0	0	0	0	0
Uncultured bacterium; JN866593.1.1506	JN866593.1.1506	Bacteria; Proteobacteria; Gammaproteobacteria; Enterobacterales; Enterobacteriaceae; Escherichia-Shigella; Uncultured bacterium	622	0	176	9.56923	1	31.3578	8	176	3	0	3	1	2	10	7	2	1	49	6	1	0	0	49	6	9	45	2	2	0	3	1	0	0	2	0	0	1	1	2	0	0	3	0	1	0	19	0
Uncultured bacterium; KF843018.1.1388	KF843018.1.1388	Bacteria; Proteobacteria; Gammaproteobacteria; Enterobacterales; Enterobacteriaceae; Escherichia-Shigella; Uncultured bacterium	629	0	192	9.67692	1	33.3673	9	187	1	0	0	1	1	10	9	4	0	21	5	2	1	0	51	7	12	37	0	7	1	5	2	0	1	2	2	0	1	3	0	0	0	2	0	2	0	16	0
Uncultured bacterium; KF842936.1.1408	KF842936.1.1408	Bacteria; Proteobacteria; Gammaproteobacteria; Enterobacterales; Enterobacteriaceae; Escherichia-Shigella; Uncultured bacterium	1637	0	493	25.1846	2	83.1243	10	439	9	0	2	5	4	31	22	5	0	73	12	5	2	0	145	24	42	112	5	12	2	9	2	0	0	3	0	0	1	9	0	1	0	2	0	5	0	44	0
Uncultured bacterium; JF130139.1.1362	JF130139.1.1362	Bacteria; Proteobacteria; Gammaproteobacteria; Pseudomonadales; Halomonadaceae; Halomonas; Uncultured bacterium	3207	0	1583	49.3385	0	215.885	0	0	0	0	0	0	0	0	0	0	0	0	0	0	0	0	0	0	0	0	0	0	0	0	0	0	0	0	0	0	0	0	0	0	0	0	44	0	0	0	0
Uncultured bacterium; JQ183633.1.1374	JQ183633.1.1374	Bacteria; Proteobacteria; Gammaproteobacteria; Enterobacterales; Enterobacteriaceae; Escherichia-Shigella; Uncultured bacterium	553	0	170	8.50769	1	28.3346	4	148	1	0	2	2	0	11	8	2	0	31	0	5	1	0	46	6	9	27	1	5	0	9	3	0	0	1	0	0	2	1	1	0	0	1	0	0	0	29	0
Uncultured bacterium; JF158381.1.1365	JF158381.1.1365	Bacteria; Patescibacteria; Saccharimonadia; Saccharimonadales; ; ; Uncultured bacterium	729	0	729	11.2154	0	90.4213	0	0	0	0	0	0	0	0	0	0	0	0	0	0	0	0	0	0	0	0	0	0	0	729	0	0	0	0	0	0	0	0	0	0	0	0	0	0	0	0	0
Uncultured bacterium; JF140639.1.1342	JF140639.1.1342	Bacteria; Bacteroidota; Bacteroidia; Flavobacteriales; Flavobacteriaceae; Capnocytophaga; Uncultured bacterium	750	0	616	11.5385	0	77.9381	0	0	0	616	0	0	0	0	0	134	0	0	0	0	0	0	0	0	0	0	0	0	0	0	0	0	0	0	0	0	0	0	0	0	0	0	0	0	0	0	0
Uncultured bacterium; HM839084.1.1352	HM839084.1.1352	Bacteria; Firmicutes; Clostridia; Lachnospirales; Lachnospiraceae; Lachnoclostridium; Uncultured bacterium	2405	0	2393	37	0	296.796	0	0	0	0	0	0	0	0	0	0	0	0	0	0	0	0	0	0	0	0	0	0	0	0	0	0	0	0	0	0	0	0	0	0	0	0	0	0	0	12	0
Uncultured bacterium; JF183688.1.1326	JF183688.1.1326	Bacteria; Patescibacteria; Saccharimonadia; Saccharimonadales; Saccharimonadaceae; TM7a; Uncultured bacterium	2482	0	2482	38.1846	0	307.854	0	0	0	0	0	0	0	0	0	0	0	0	0	0	0	0	0	0	0	0	0	0	2482	0	0	0	0	0	0	0	0	0	0	0	0	0	0	0	0	0	0
Uncultured bacterium; KF799112.1.1496	KF799112.1.1496	Bacteria; Proteobacteria; Gammaproteobacteria; Pseudomonadales; Halieaceae; OM60(NOR5) clade; Uncultured bacterium	6635	0	6634	102.077	0	822.845	0	0	0	0	0	0	0	0	0	0	0	0	0	0	0	0	0	0	0	0	0	0	0	0	0	0	0	0	0	0	6634	0	0	0	0	0	0	0	0	0	0
Uncultured bacterium; HQ008643.1.1297	HQ008643.1.1297	Bacteria; Proteobacteria; Gammaproteobacteria; Enterobacterales; Enterobacteriaceae; Escherichia-Shigella; Uncultured bacterium	707	0	235	10.8769	0	35.4011	10	4	11	0	1	8	6	30	30	8	0	155	5	32	2	0	62	17	16	235	4	17	0	0	6	0	4	6	0	0	0	0	0	0	0	0	0	0	0	0	0
Enterobacter cloacae complex sp. FDA-CDC-AR_0164; CP028950.1552456.1554005	CP028950.1552456.1554005	Bacteria; Proteobacteria; Gammaproteobacteria; Enterobacterales; Enterobacteriaceae; Enterobacter; Enterobacter cloacae complex sp. FDA-CDC-AR_0164	604	0	59	9.29231	0	14.4943	33	0	23	6	7	4	21	37	21	17	9	27	35	36	8	14	15	14	10	35	58	59	0	0	12	40	16	18	0	0	0	0	0	0	0	0	0	0	0	0	0
Sphingomonas sp. CCH5-D11; LSKH01000307.4188.5653	LSKH01000307.4188.5653	Bacteria; Proteobacteria; Alphaproteobacteria; Sphingomonadales; Sphingomonadaceae; Sphingomonas; Sphingomonas sp. CCH5-D11	1065	0	868	16.3846	0	110.027	0	0	0	197	0	0	0	0	0	0	0	0	0	0	0	0	0	0	0	0	868	0	0	0	0	0	0	0	0	0	0	0	0	0	0	0	0	0	0	0	0
Uncultured Pseudomonas sp; JN684187.1.1459	JN684187.1.1459	Bacteria; Proteobacteria; Gammaproteobacteria; Pseudomonadales; Pseudomonadaceae; Pseudomonas; Uncultured Pseudomonas sp	696	0	189	10.7077	0	34.7436	30	0	3	12	0	0	0	12	0	0	0	0	0	0	0	0	0	0	0	23	0	0	164	104	18	12	0	0	86	189	41	0	0	0	0	0	0	0	0	0	0
Dictyostelium polycarpum; FLTE01001368.534.2052	FLTE01001368.534.2052	Bacteria; Proteobacteria; Gammaproteobacteria; Burkholderiales; Oxalobacteraceae; Janthinobacterium; Dictyostelium polycarpum	11159	0	1672	171.677	0	395.708	0	3	0	1352	296	303	0	1	849	0	0	1254	1672	303	0	0	333	1319	112	10	0	983	1	0	0	3	154	522	1232	1	0	0	0	0	0	0	0	0	0	0	0
Escherichia coli; CP027219.4861814.4863335	CP027219.4861814.4863335	Bacteria; Proteobacteria; Gammaproteobacteria; Enterobacterales; Enterobacteriaceae; Escherichia-Shigella; Escherichia coli	619	0	195	9.52308	0	32.252	3	169	3	0	0	2	1	9	10	2	0	23	8	3	0	0	50	6	11	37	1	2	0	5	0	0	0	4	1	0	0	0	0	0	0	0	0	4	0	23	0
Metagenome; FPLN01004529.9.1528	FPLN01004529.9.1528	Bacteria; Proteobacteria; Gammaproteobacteria; Enterobacterales; Enterobacteriaceae; Escherichia-Shigella; Metagenome	1475	0	453	22.6923	2	78.3143	6	432	7	0	1	6	5	22	24	7	1	68	6	5	1	0	108	17	16	109	3	9	2	14	2	0	0	3	3	0	1	7	1	1	0	4	0	2	0	31	0
Escherichia coli; CP027328.166955.168476	CP027328.166955.168476	Bacteria; Proteobacteria; Gammaproteobacteria; Enterobacterales; Enterobacteriaceae; Escherichia-Shigella; Escherichia coli	1672	0	1346	25.7231	0	167.583	0	111	0	0	0	0	1	4	5	0	0	10	1	3	0	0	24	4	2	1346	0	1	0	2	0	0	0	0	1	0	1	0	0	0	0	2	0	2	0	10	0
Uncultured gamma proteobacterium; LC006303.1.1464	LC006303.1.1464	Bacteria; Proteobacteria; Gammaproteobacteria; Enterobacterales; Enterobacteriaceae; Escherichia-Shigella; Uncultured gamma proteobacterium	597	0	177	9.18462	1	29.6979	6	177	4	0	1	5	4	11	7	3	0	21	3	1	0	0	54	9	13	29	0	5	0	6	1	1	1	4	0	1	0	0	1	0	0	1	1	1	0	23	0
Uncultured Enterobacteriaceae bacterium; KC011147.1.1494	KC011147.1.1494	Bacteria; Proteobacteria; Gammaproteobacteria; Enterobacterales; Enterobacteriaceae; Escherichia-Shigella; Uncultured Enterobacteriaceae bacterium	791	0	233	12.1692	1	39.0759	6	233	7	0	2	1	3	11	11	5	0	38	6	4	3	0	69	4	15	50	2	6	0	5	1	1	0	5	1	0	1	4	0	0	0	0	0	5	0	41	0
M01904:83:000000000-KC9F5:1:2101:19883:21806 1:N:0:GAAGTCTGTT+GCGATTGTAG/M01904:83:000000000-KC9F5:1:2101:19883:21806 2:N:0:GAAGTCTGTT+GCGATTGTAG	M01904:83:000000000-KC9F5:1:2101:19883:21806 1:N:0:GAAGTCTGTT+GCGATTGTAG/M01904:83:000000000-KC9F5:1:2101:19883:21806 2:N:0:GAAGTCTGTT+GCGATTGTAG	N/A	75286	0	6977	1158.25	1	1869.55	0	0	0	3	0	0	1	0	6	0	0	0	0	0	30	1	0	0	1	216	78	16	0	0	0	0	1	0	0	1	1	5774	4418	3782	3339	672	3947	1318	6271	2941	6977
M01904:83:000000000-KC9F5:1:1118:24029:9779 1:N:0:CCTTGGACTC+AACTTAACCG/M01904:83:000000000-KC9F5:1:1118:24029:9779 2:N:0:CCTTGGACTC+AACTTAACCG	M01904:83:000000000-KC9F5:1:1118:24029:9779 1:N:0:CCTTGGACTC+AACTTAACCG/M01904:83:000000000-KC9F5:1:1118:24029:9779 2:N:0:CCTTGGACTC+AACTTAACCG	N/A	36906	0	3557	567.785	0	994.718	0	0	0	0	0	0	0	0	0	0	0	1	0	0	16	0	0	1	0	164	53	3	0	0	0	0	0	0	0	0	1	3555	2822	1479	1579	388	579	916	1217	1966	3005
Uncultured bacterium; M01904:83:000000000-KC9F5:1:1101:20267:3258 1:N:0:GCGTATGACG+GATAGTTCCG/M01904:83:000000000-KC9F5:1:1101:20267:3258 2:N:0:GCGTATGACG+GATAGTTCCG	M01904:83:000000000-KC9F5:1:1101:20267:3258 1:N:0:GCGTATGACG+GATAGTTCCG/M01904:83:000000000-KC9F5:1:1101:20267:3258 2:N:0:GCGTATGACG+GATAGTTCCG	Bacteria; Cyanobacteria; Cyanobacteriia; Cyanobacteriales; Chroococcidiopsaceae; Uncultured; Uncultured bacterium	26480	0	17601	407.385	0	2229.23	0	0	0	0	0	0	0	0	0	0	0	0	0	0	0	0	0	0	0	0	0	0	2437	0	0	0	0	0	0	0	0	0	0	0	0	2505	0	17601	0	0	0
Uncultured bacterium; M01904:83:000000000-KC9F5:1:1101:21095:1883 1:N:0:AATTGTCCAG+CCTCTCTGGT/M01904:83:000000000-KC9F5:1:1101:21095:1883 2:N:0:AATTGTCCAG+CCTCTCTGGT	M01904:83:000000000-KC9F5:1:1101:21095:1883 1:N:0:AATTGTCCAG+CCTCTCTGGT/M01904:83:000000000-KC9F5:1:1101:21095:1883 2:N:0:AATTGTCCAG+CCTCTCTGGT	Bacteria; Firmicutes; Clostridia; Lachnospirales; Lachnospiraceae; Lachnospiraceae UCG-006; Uncultured bacterium	7521	0	7520	115.708	0	932.739	0	0	0	0	0	0	0	0	0	0	0	7520	0	0	0	0	0	0	0	0	0	0	0	0	0	0	0	0	0	0	0	0	0	0	0	0	0	0	0	0	0
Uncultured bacterium; M01904:83:000000000-KC9F5:1:1101:23536:2803 1:N:0:GCACAATTCT+GCGATTGTAG/M01904:83:000000000-KC9F5:1:1101:23536:2803 2:N:0:GCACAATTCT+GCGATTGTAG	M01904:83:000000000-KC9F5:1:1101:23536:2803 1:N:0:GCACAATTCT+GCGATTGTAG/M01904:83:000000000-KC9F5:1:1101:23536:2803 2:N:0:GCACAATTCT+GCGATTGTAG	Bacteria; Patescibacteria; Saccharimonadia; Saccharimonadales; LWQ8; ; Uncultured bacterium	6231	0	6231	95.8615	0	772.86	0	0	0	0	0	0	0	0	0	0	0	0	0	0	0	0	0	6231	0	0	0	0	0	0	0	0	0	0	0	0	0	0	0	0	0	0	0	0	0	0	0
Escherichia coli TOP293-4; M01904:83:000000000-KC9F5:1:1104:6402:13188 1:N:0:GATGAGACCG+CCTCTCTGGT/M01904:83:000000000-KC9F5:1:1104:6402:13188 2:N:0:GATGAGACCG+CCTCTCTGGT	M01904:83:000000000-KC9F5:1:1104:6402:13188 1:N:0:GATGAGACCG+CCTCTCTGGT/M01904:83:000000000-KC9F5:1:1104:6402:13188 2:N:0:GATGAGACCG+CCTCTCTGGT	Bacteria; Proteobacteria; Gammaproteobacteria; Enterobacterales; Enterobacteriaceae; Escherichia-Shigella; Escherichia coli TOP293-4	3075	0	971	47.3077	4	165.013	21	903	9	0	8	9	5	48	52	16	0	144	11	11	4	1	236	35	47	155	6	20	0	31	6	0	2	8	2	0	1	12	4	1	0	3	1	7	0	93	0
Uncultured bacterium; M01904:83:000000000-KC9F5:1:1101:8264:2108 1:N:0:GCACAATTCT+GCGATTGTAG/M01904:83:000000000-KC9F5:1:1101:8264:2108 2:N:0:GCACAATTCT+GCGATTGTAG	M01904:83:000000000-KC9F5:1:1101:8264:2108 1:N:0:GCACAATTCT+GCGATTGTAG/M01904:83:000000000-KC9F5:1:1101:8264:2108 2:N:0:GCACAATTCT+GCGATTGTAG	Bacteria; Cyanobacteria; Vampirivibrionia; Vampirovibrionales; ; ; Uncultured bacterium	3171	0	3171	48.7846	0	393.314	0	0	0	0	0	0	0	0	0	0	0	0	0	0	0	0	0	3171	0	0	0	0	0	0	0	0	0	0	0	0	0	0	0	0	0	0	0	0	0	0	0
Uncultured bacterium; M01904:83:000000000-KC9F5:1:1101:21950:2108 1:N:0:CCTTGGACTC+TCCATAGCGA/M01904:83:000000000-KC9F5:1:1101:21950:2108 2:N:0:CCTTGGACTC+TCCATAGCGA	M01904:83:000000000-KC9F5:1:1101:21950:2108 1:N:0:CCTTGGACTC+TCCATAGCGA/M01904:83:000000000-KC9F5:1:1101:21950:2108 2:N:0:CCTTGGACTC+TCCATAGCGA	Bacteria; Bacteroidota; Bacteroidia; Cytophagales; Cyclobacteriaceae; Uncultured; Uncultured bacterium	2869	0	2869	44.1385	0	355.856	0	0	0	0	0	0	0	0	0	0	0	0	0	0	0	0	0	0	0	0	0	0	0	0	0	0	0	0	0	0	0	0	0	0	0	0	0	2869	0	0	0
Uncultured bacterium; M01904:83:000000000-KC9F5:1:1101:9253:3662 1:N:0:CCTTGGACTC+AACTTAACCG/M01904:83:000000000-KC9F5:1:1101:9253:3662 2:N:0:CCTTGGACTC+AACTTAACCG	M01904:83:000000000-KC9F5:1:1101:9253:3662 1:N:0:CCTTGGACTC+AACTTAACCG/M01904:83:000000000-KC9F5:1:1101:9253:3662 2:N:0:CCTTGGACTC+AACTTAACCG	Bacteria; Firmicutes; Clostridia; Lachnospirales; Lachnospiraceae; [Eubacterium] xylanophilum group; Uncultured bacterium	2461	0	2461	37.8615	0	305.249	0	0	0	0	0	0	0	0	0	0	0	0	0	0	0	0	0	0	0	0	0	0	0	0	0	0	0	0	0	0	0	0	0	0	0	0	0	0	0	0	0
Uncultured eukaryote; M01904:83:000000000-KC9F5:1:1101:18254:3083 1:N:0:GCACAATTCT+GCGATTGTAG/M01904:83:000000000-KC9F5:1:1101:18254:3083 2:N:0:GCACAATTCT+GCGATTGTAG	M01904:83:000000000-KC9F5:1:1101:18254:3083 1:N:0:GCACAATTCT+GCGATTGTAG/M01904:83:000000000-KC9F5:1:1101:18254:3083 2:N:0:GCACAATTCT+GCGATTGTAG	Bacteria; Cyanobacteria; Cyanobacteriia; Chloroplast; ; ; Uncultured eukaryote	2065	0	2064	31.7692	0	256.006	0	0	0	0	0	0	0	0	0	0	0	0	0	0	0	0	0	2064	0	0	1	0	0	0	0	0	0	0	0	0	0	0	0	0	0	0	0	0	0	0	0
Lysobacter; M01904:83:000000000-KC9F5:1:1101:13019:2664 1:N:0:AACGAGGCGA+TACGAACTTG/M01904:83:000000000-KC9F5:1:1101:13019:2664 2:N:0:AACGAGGCGA+TACGAACTTG	M01904:83:000000000-KC9F5:1:1101:13019:2664 1:N:0:AACGAGGCGA+TACGAACTTG/M01904:83:000000000-KC9F5:1:1101:13019:2664 2:N:0:AACGAGGCGA+TACGAACTTG	Bacteria; Proteobacteria; Gammaproteobacteria; Xanthomonadales; Xanthomonadaceae; Lysobacter;	1378	0	1272	21.2	0	158.114	0	0	0	0	0	0	0	0	0	0	0	0	0	0	0	0	0	0	0	0	0	0	0	0	0	0	0	0	0	0	0	0	0	0	0	0	0	0	0	0	0
M01904:83:000000000-KC9F5:1:2116:22879:14508 1:N:0:ACCACCTAAC+CGTATTAAGA/M01904:83:000000000-KC9F5:1:2116:22879:14508 2:N:0:ACCACCTAAC+CGTATTAAGA	M01904:83:000000000-KC9F5:1:2116:22879:14508 1:N:0:ACCACCTAAC+CGTATTAAGA/M01904:83:000000000-KC9F5:1:2116:22879:14508 2:N:0:ACCACCTAAC+CGTATTAAGA	N/A	1426	0	1349	21.9385	0	167.301	0	0	0	0	0	0	0	0	0	0	0	0	0	0	0	0	0	0	0	0	0	0	0	0	0	0	0	0	0	0	0	1	0	0	0	0	5	2	0	0	1
Uncultured bacterium; M01904:83:000000000-KC9F5:1:1101:20282:2000 1:N:0:GCACAATTCT+AACTTAACCG/M01904:83:000000000-KC9F5:1:1101:20282:2000 2:N:0:GCACAATTCT+AACTTAACCG	M01904:83:000000000-KC9F5:1:1101:20282:2000 1:N:0:GCACAATTCT+AACTTAACCG/M01904:83:000000000-KC9F5:1:1101:20282:2000 2:N:0:GCACAATTCT+AACTTAACCG	Bacteria; Firmicutes; Clostridia; Lachnospirales; Lachnospiraceae; Lachnospiraceae NK4A136 group; Uncultured bacterium	1063	0	1063	16.3538	0	131.849	0	0	0	0	0	0	0	0	1063	0	0	0	0	0	0	0	0	0	0	0	0	0	0	0	0	0	0	0	0	0	0	0	0	0	0	0	0	0	0	0	0
Uncultured bacterium; M01904:83:000000000-KC9F5:1:1101:18922:5683 1:N:0:GCACAATTCT+GCGATTGTAG/M01904:83:000000000-KC9F5:1:1101:18922:5683 2:N:0:GCACAATTCT+GCGATTGTAG	M01904:83:000000000-KC9F5:1:1101:18922:5683 1:N:0:GCACAATTCT+GCGATTGTAG/M01904:83:000000000-KC9F5:1:1101:18922:5683 2:N:0:GCACAATTCT+GCGATTGTAG	Bacteria; Patescibacteria; Gracilibacteria; ; ; ; Uncultured bacterium	1181	0	1181	18.1692	0	146.485	0	0	0	0	0	0	0	0	0	0	0	0	0	0	0	0	0	1181	0	0	0	0	0	0	0	0	0	0	0	0	0	0	0	0	0	0	0	0	0	0	0
M01904:83:000000000-KC9F5:1:2116:11774:13353 1:N:0:GATTGTCCAG+TACGAACTTG/M01904:83:000000000-KC9F5:1:2116:11774:13353 2:N:0:GATTGTCCAG+TACGAACTTG	M01904:83:000000000-KC9F5:1:2116:11774:13353 1:N:0:GATTGTCCAG+TACGAACTTG/M01904:83:000000000-KC9F5:1:2116:11774:13353 2:N:0:GATTGTCCAG+TACGAACTTG	N/A	1051	0	417	16.1692	0	62.5771	0	0	0	0	0	0	3	0	0	0	0	0	0	0	0	0	0	0	0	0	0	1	0	0	0	0	0	0	0	0	0	8	6	10	283	20	18	5	20	2	56
Uncultured bacterium; M01904:83:000000000-KC9F5:1:1101:21634:4054 1:N:0:GCACAATTCT+TCCATAGCGA/M01904:83:000000000-KC9F5:1:1101:21634:4054 2:N:0:GCACAATTCT+TCCATAGCGA	M01904:83:000000000-KC9F5:1:1101:21634:4054 1:N:0:GCACAATTCT+TCCATAGCGA/M01904:83:000000000-KC9F5:1:1101:21634:4054 2:N:0:GCACAATTCT+TCCATAGCGA	Bacteria; Bacteroidota; Bacteroidia; Bacteroidales; Muribaculaceae; ; Uncultured bacterium	935	0	935	14.3846	0	115.972	0	0	0	0	0	0	0	0	0	0	0	0	0	935	0	0	0	0	0	0	0	0	0	0	0	0	0	0	0	0	0	0	0	0	0	0	0	0	0	0	0
Chloroplast; M01904:83:000000000-KC9F5:1:1101:23914:2884 1:N:0:GCGTATGACG+CCTCTCTGGT/M01904:83:000000000-KC9F5:1:1101:23914:2884 2:N:0:GCGTATGACG+CCTCTCTGGT	M01904:83:000000000-KC9F5:1:1101:23914:2884 1:N:0:GCGTATGACG+CCTCTCTGGT/M01904:83:000000000-KC9F5:1:1101:23914:2884 2:N:0:GCGTATGACG+CCTCTCTGGT	Bacteria; Cyanobacteria; Cyanobacteriia; Chloroplast; ; ;	857	0	857	13.1846	0	106.298	0	0	0	0	0	0	0	0	0	857	0	0	0	0	0	0	0	0	0	0	0	0	0	0	0	0	0	0	0	0	0	0	0	0	0	0	0	0	0	0	0
Uncultured Rhodobacteraceae bacterium; M01904:83:000000000-KC9F5:1:1101:16235:3847 1:N:0:CCTTGGACTC+GGATCCAATT/M01904:83:000000000-KC9F5:1:1101:16235:3847 2:N:0:CCTTGGACTC+GGATCCAATT	M01904:83:000000000-KC9F5:1:1101:16235:3847 1:N:0:CCTTGGACTC+GGATCCAATT/M01904:83:000000000-KC9F5:1:1101:16235:3847 2:N:0:CCTTGGACTC+GGATCCAATT	Bacteria; Proteobacteria; Alphaproteobacteria; Rhodobacterales; Rhodobacteraceae; Uncultured; Uncultured Rhodobacteraceae bacterium	890	0	890	13.6923	0	110.391	0	0	0	0	0	0	0	0	0	0	0	0	0	0	0	0	0	0	0	0	0	0	0	0	0	0	0	0	0	0	0	0	0	0	0	890	0	0	0	0	0
M01904:83:000000000-KC9F5:1:1111:6125:19939 1:N:0:AATTGTCCAG+CGTATGAAGA/M01904:83:000000000-KC9F5:1:1111:6125:19939 2:N:0:AATTGTCCAG+CGTATGAAGA	M01904:83:000000000-KC9F5:1:1111:6125:19939 1:N:0:AATTGTCCAG+CGTATGAAGA/M01904:83:000000000-KC9F5:1:1111:6125:19939 2:N:0:AATTGTCCAG+CGTATGAAGA	N/A	1170	0	196	18	0	42.2004	0	0	0	0	0	0	0	0	0	0	0	0	0	0	0	0	0	0	0	2	0	0	0	0	0	0	0	0	0	0	0	3	7	5	56	0	97	12	42	0	156
Clostridia; M01904:83:000000000-KC9F5:1:1101:22624:3264 1:N:0:CGTTGAATGA+CGTATGAAGA/M01904:83:000000000-KC9F5:1:1101:22624:3264 2:N:0:CGTTGAATGA+CGTATGAAGA	M01904:83:000000000-KC9F5:1:1101:22624:3264 1:N:0:CGTTGAATGA+CGTATGAAGA/M01904:83:000000000-KC9F5:1:1101:22624:3264 2:N:0:CGTTGAATGA+CGTATGAAGA	Bacteria; Firmicutes; Clostridia; ; ; ;	812	0	812	12.4923	0	100.716	0	0	0	0	0	0	812	0	0	0	0	0	0	0	0	0	0	0	0	0	0	0	0	0	0	0	0	0	0	0	0	0	0	0	0	0	0	0	0	0	0
Paludibacter; M01904:83:000000000-KC9F5:1:1101:19886:4048 1:N:0:GCACAATTCT+GCGATTGTAG/M01904:83:000000000-KC9F5:1:1101:19886:4048 2:N:0:GCACAATTCT+GCGATTGTAG	M01904:83:000000000-KC9F5:1:1101:19886:4048 1:N:0:GCACAATTCT+GCGATTGTAG/M01904:83:000000000-KC9F5:1:1101:19886:4048 2:N:0:GCACAATTCT+GCGATTGTAG	Bacteria; Bacteroidota; Bacteroidia; Bacteroidales; Paludibacteraceae; Paludibacter;	750	0	750	11.5385	0	93.0261	0	0	0	0	0	0	0	0	0	0	0	0	0	0	0	0	0	750	0	0	0	0	0	0	0	0	0	0	0	0	0	0	0	0	0	0	0	0	0	0	0
Porphyrobacter mercurialis; M01904:83:000000000-KC9F5:1:1101:19104:2412 1:N:0:ACCACCTAAC+TCCATAGCGA/M01904:83:000000000-KC9F5:1:1101:19104:2412 2:N:0:ACCACCTAAC+TCCATAGCGA	M01904:83:000000000-KC9F5:1:1101:19104:2412 1:N:0:ACCACCTAAC+TCCATAGCGA/M01904:83:000000000-KC9F5:1:1101:19104:2412 2:N:0:ACCACCTAAC+TCCATAGCGA	Bacteria; Proteobacteria; Alphaproteobacteria; Sphingomonadales; Sphingomonadaceae; Altererythrobacter; Porphyrobacter mercurialis	783	0	783	12.0462	0	97.1192	0	0	0	0	0	0	0	0	0	0	0	0	0	0	0	0	0	0	0	0	0	0	0	0	0	0	0	0	0	0	0	0	0	0	0	0	0	0	0	0	0
Uncultured Candidatus Saccharibacteria bacterium; M01904:83:000000000-KC9F5:1:1101:21518:2145 1:N:0:GCACAATTCT+GCGATTGTAG/M01904:83:000000000-KC9F5:1:1101:21518:2145 2:N:0:GCACAATTCT+GCGATTGTAG	M01904:83:000000000-KC9F5:1:1101:21518:2145 1:N:0:GCACAATTCT+GCGATTGTAG/M01904:83:000000000-KC9F5:1:1101:21518:2145 2:N:0:GCACAATTCT+GCGATTGTAG	Bacteria; Patescibacteria; Saccharimonadia; Saccharimonadales; LWQ8; ; Uncultured Candidatus Saccharibacteria bacterium	635	0	635	9.76923	0	78.7621	0	0	0	0	0	0	0	0	0	0	0	0	0	0	0	0	0	635	0	0	0	0	0	0	0	0	0	0	0	0	0	0	0	0	0	0	0	0	0	0	0
Aquabacterium limnoticum; M01904:83:000000000-KC9F5:1:1101:24060:3731 1:N:0:GCGTATGACG+AACTTAACCG/M01904:83:000000000-KC9F5:1:1101:24060:3731 2:N:0:GCGTATGACG+AACTTAACCG	M01904:83:000000000-KC9F5:1:1101:24060:3731 1:N:0:GCGTATGACG+AACTTAACCG/M01904:83:000000000-KC9F5:1:1101:24060:3731 2:N:0:GCGTATGACG+AACTTAACCG	Bacteria; Proteobacteria; Gammaproteobacteria; Burkholderiales; Comamonadaceae; Aquabacterium; Aquabacterium limnoticum	605	0	605	9.30769	0	75.041	0	0	0	0	0	0	0	0	0	0	0	0	0	0	0	0	0	0	0	0	0	0	0	0	0	0	0	0	605	0	0	0	0	0	0	0	0	0	0	0	0
M01904:83:000000000-KC9F5:1:1101:9112:7715 1:N:0:GAAGTCTGTT+TACGAACTTG/M01904:83:000000000-KC9F5:1:1101:9112:7715 2:N:0:GAAGTCTGTT+TACGAACTTG	M01904:83:000000000-KC9F5:1:1101:9112:7715 1:N:0:GAAGTCTGTT+TACGAACTTG/M01904:83:000000000-KC9F5:1:1101:9112:7715 2:N:0:GAAGTCTGTT+TACGAACTTG	N/A	563	0	496	8.66154	0	61.4973	0	0	0	0	0	0	0	0	0	0	0	0	0	0	3	0	0	0	0	0	21	3	0	0	0	0	0	0	0	0	0	1	0	0	0	0	0	0	0	0	0
M01904:83:000000000-KC9F5:1:1101:15577:5676 1:N:0:ACCACCTAAC+TCCATAGCGA/M01904:83:000000000-KC9F5:1:1101:15577:5676 2:N:0:ACCACCTAAC+TCCATAGCGA	M01904:83:000000000-KC9F5:1:1101:15577:5676 1:N:0:ACCACCTAAC+TCCATAGCGA/M01904:83:000000000-KC9F5:1:1101:15577:5676 2:N:0:ACCACCTAAC+TCCATAGCGA	N/A	575	0	575	8.84615	0	71.32	0	0	0	0	0	0	0	0	0	0	0	0	0	0	0	0	0	0	0	0	0	0	0	0	0	0	0	0	0	0	0	0	0	0	0	0	0	0	0	0	0
Uncultured soil bacterium; M01904:83:000000000-KC9F5:1:1101:16722:3999 1:N:0:GAAGTCTGTT+GGATCCAATT/M01904:83:000000000-KC9F5:1:1101:16722:3999 2:N:0:GAAGTCTGTT+GGATCCAATT	M01904:83:000000000-KC9F5:1:1101:16722:3999 1:N:0:GAAGTCTGTT+GGATCCAATT/M01904:83:000000000-KC9F5:1:1101:16722:3999 2:N:0:GAAGTCTGTT+GGATCCAATT	Bacteria; Proteobacteria; Gammaproteobacteria; Burkholderiales; Oxalobacteraceae; Massilia; Uncultured soil bacterium	496	0	496	7.63077	0	61.5212	0	0	0	0	0	0	0	0	0	0	0	0	0	0	0	0	0	0	0	0	0	0	0	0	0	0	0	496	0	0	0	0	0	0	0	0	0	0	0	0	0
M01904:83:000000000-KC9F5:1:1102:13533:19937 1:N:0:AATTGTCCAG+CGTATGAAGA/M01904:83:000000000-KC9F5:1:1102:13533:19937 2:N:0:AATTGTCCAG+CGTATGAAGA	M01904:83:000000000-KC9F5:1:1102:13533:19937 1:N:0:AATTGTCCAG+CGTATGAAGA/M01904:83:000000000-KC9F5:1:1102:13533:19937 2:N:0:AATTGTCCAG+CGTATGAAGA	N/A	667	0	155	10.2615	0	25.4603	0	0	0	0	0	0	0	0	0	0	0	0	0	0	0	0	0	0	0	2	0	0	0	0	0	0	0	0	0	0	0	22	18	11	155	9	22	8	14	0	16
Uncultured bacterium; M01904:83:000000000-KC9F5:1:1101:4619:4887 1:N:0:GCGTATGACG+GCGATTGTAG/M01904:83:000000000-KC9F5:1:1101:4619:4887 2:N:0:GCGTATGACG+GCGATTGTAG	M01904:83:000000000-KC9F5:1:1101:4619:4887 1:N:0:GCGTATGACG+GCGATTGTAG/M01904:83:000000000-KC9F5:1:1101:4619:4887 2:N:0:GCGTATGACG+GCGATTGTAG	Bacteria; Proteobacteria; Alphaproteobacteria; Rickettsiales; Mitochondria; ; Uncultured bacterium	2564	0	2561	39.4462	0	317.647	0	0	0	0	0	0	0	0	0	0	0	0	0	0	0	0	0	0	0	0	1	0	0	0	0	0	0	0	0	1	2561	0	0	0	1	0	0	0	0	0	0
Uncultured bacterium; M01904:83:000000000-KC9F5:1:1101:6281:3359 1:N:0:CCTTGGACTC+GCGATTGTAG/M01904:83:000000000-KC9F5:1:1101:6281:3359 2:N:0:CCTTGGACTC+GCGATTGTAG	M01904:83:000000000-KC9F5:1:1101:6281:3359 1:N:0:CCTTGGACTC+GCGATTGTAG/M01904:83:000000000-KC9F5:1:1101:6281:3359 2:N:0:CCTTGGACTC+GCGATTGTAG	Bacteria; Bacteroidota; Bacteroidia; Bacteroidales; Muribaculaceae; ; Uncultured bacterium	516	0	514	7.93846	0	63.7505	0	0	0	0	0	0	0	0	0	0	0	0	0	0	0	0	0	0	0	0	0	0	0	0	0	0	0	0	0	0	0	0	0	0	0	0	0	0	0	0	0
Uncultured bacterium; M01904:83:000000000-KC9F5:1:1101:12095:14327 1:N:0:AATTGTCCAG+GCGATTGTAG/M01904:83:000000000-KC9F5:1:1101:12095:14327 2:N:0:AATTGTCCAG+GCGATTGTAG	M01904:83:000000000-KC9F5:1:1101:12095:14327 1:N:0:AATTGTCCAG+GCGATTGTAG/M01904:83:000000000-KC9F5:1:1101:12095:14327 2:N:0:AATTGTCCAG+GCGATTGTAG	Bacteria; Proteobacteria; Alphaproteobacteria; Rhizobiales; Beijerinckiaceae; 1174-901-12; Uncultured bacterium	785	0	785	12.0769	0	97.3673	0	0	0	0	0	0	0	0	0	0	0	0	0	0	0	0	0	0	0	0	785	0	0	0	0	0	0	0	0	0	0	0	0	0	0	0	0	0	0	0	0
Uncultured bacterium; M01904:83:000000000-KC9F5:1:1101:21469:5559 1:N:0:GCGTATGACG+GATAGTTCCG/M01904:83:000000000-KC9F5:1:1101:21469:5559 2:N:0:GCGTATGACG+GATAGTTCCG	M01904:83:000000000-KC9F5:1:1101:21469:5559 1:N:0:GCGTATGACG+GATAGTTCCG/M01904:83:000000000-KC9F5:1:1101:21469:5559 2:N:0:GCGTATGACG+GATAGTTCCG	Bacteria; Patescibacteria; Saccharimonadia; Saccharimonadales; Saccharimonadaceae; TM7a; Uncultured bacterium	838	0	838	12.8923	0	103.941	0	0	0	0	0	0	0	0	0	0	0	0	0	0	0	0	0	0	0	0	0	0	838	0	0	0	0	0	0	0	0	0	0	0	0	0	0	0	0	0	0
[truncated: 25 more columns]
